# Supplementary material for: 1-sec-Butyl-3-[hy­droxy(1-methyl-1H-indol-3-yl)methyl­idene]pyrrolidine-2,4-dione
Source: Acta Crystallogr Sect E Struct Rep Online. 2010 Aug 11;66(Pt 9):o2248. doi: 10.1107/S1600536810030679 (PMC3008104; doi:10.1107/S1600536810030679)
Supplement: Supplementary file 1 [file e-66-o2248-sup1.cif]

##############################################################################
###                                                                        ###
###        Electronic paper (Acta Crystallographica Section E)             ###
###                                                                        ###
##############################################################################
#                                                                            #
# This CIF contains the data in a paper accepted for publication in Acta     #
# Crystallographica Section E. It conforms to the requirements of Notes      #
# for Authors for Section E, and has been peer reviewed under the auspices   #
# of the IUCr Commission on Journals.                                        #
#                                                                            #
# Full details of the Crystallographic Information File format               #
# are given in the paper "The Crystallographic Information File (CIF):       #
# a New Standard Archive File for Crystallography" by S. R. Hall, F. H.      #
# Allen and I. D. Brown [Acta Cryst. (1991), A47, 655-685].                  #
#                                                                            #
# The current version of the core CIF dictionary is obtainable from          #
# ftp://ftp.iucr.org/pub/cif_core.dic. The current version number is 2.4.    #
#                                                                            #
# Software is freely available for graphical display of the structure(s) in  #
# this CIF.  For information consult the CIF home page http://www.iucr.org/  #
# cif/home.html                                                              #
#                                                                            #
# This file may be used for bona fide research purposes within the           #
# scientific community so long as proper attribution is given to the journal # 
# article from which it was obtained.                                        #
#                                                                            #
##############################################################################
                                             
data_global
_audit_creation_method     'SHELXL-97'
_journal_date_recd_electronic     2010-07-24
_journal_date_accepted     2010-08-01
_journal_name_full     'Acta Crystallographica, Section E'
_journal_year     2010
_journal_volume     66
_journal_issue      9
_journal_page_first     o2248
_journal_page_last     o2248
_journal_paper_category     QO
_journal_coeditor_code     CI5139
_publ_contact_author_name     'Hai-zhen Xu'
_publ_contact_author_address
;
College of Chemistry, Tianjin Normal University
393 Binshuixi Road, Xiqing District, Tianjin 300387
People's Republic of China
;
_publ_contact_author_email     'hxxyxhz@126.com'
_publ_contact_author_fax     ?
_publ_contact_author_phone     ?
_publ_section_title
;\
1-<i>sec</i>-Butyl-3-[hydroxy(1-methyl-1<i>H</i>-indol-3-yl)methylidene]\
pyrrolidine-2,4-dione
;
loop_
    _publ_author_name
    _publ_author_footnote
    _publ_author_address
    'Hai-zhen Xu' .
;
College of Chemistry
Tianjin Normal University
393 Binshuixi Road
Xiqing District
Tianjin 300387
People's Republic of China
;
    'You-Quan Zhu' .
;
State Key Laboratory of Elemento-Organic Chemistry
Nankai University
Tianjin 300071
People's Republic of China
;
data_I
_chemical_name_systematic
;
1-<i>sec</i>-Butyl-3-[hydroxy(1-methyl-1<i>H</i>-indol-3-
yl)methylidene]pyrrolidine-2,4-dione
;
_chemical_name_common     ?
_chemical_formula_moiety     'C18 H20 N2 O3'
_chemical_formula_sum     'C18 H20 N2 O3'
_chemical_formula_iupac     'C18 H20 N2 O3'
_chemical_formula_weight     312.36
_chemical_melting_point     ?
_symmetry_cell_setting     monoclinic
_symmetry_space_group_name_H-M     'P 21/c'
_symmetry_space_group_name_Hall     '-P 2ybc'
loop_
    _symmetry_equiv_pos_as_xyz
    'x, y, z'
    '-x, y+1/2, -z+1/2'
    '-x, -y, -z'
    'x, -y-1/2, z-1/2'
_cell_length_a     11.781(2)
_cell_length_b     10.529(2)
_cell_length_c     12.644(3)
_cell_angle_alpha     90.00
_cell_angle_beta     97.18(3)
_cell_angle_gamma     90.00
_cell_volume     1556.1(5)
_cell_formula_units_Z     4
_cell_measurement_reflns_used     4289
_cell_measurement_theta_min     2.526
_cell_measurement_theta_max     27.861
_cell_measurement_temperature     113(2)
_exptl_crystal_description     Prism
_exptl_crystal_colour     yellow
_exptl_crystal_size_max     0.18
_exptl_crystal_size_mid     0.16
_exptl_crystal_size_min     0.10
_exptl_crystal_density_diffrn     1.333
_exptl_crystal_density_meas     ?
_exptl_crystal_density_method     'not measured'
_exptl_crystal_F_000     664
_exptl_absorpt_coefficient_mu     0.092
_exptl_absorpt_correction_type     multi-scan
_exptl_absorpt_process_details     '(CrystalClear; Rigaku, 2005)'
_exptl_absorpt_correction_T_min     0.9838
_exptl_absorpt_correction_T_max     0.9909
_exptl_special_details
;
;
_diffrn_ambient_temperature     113(2)
_diffrn_radiation_type     MoK\a
_diffrn_radiation_wavelength     0.71073
_diffrn_radiation_source     'fine-focus sealed tube'
_diffrn_radiation_monochromator     graphite
_diffrn_measurement_device_type     'Rigaku Saturn'
_diffrn_measurement_method     '\w scans'
_diffrn_detector_area_resol_mean     ?
_diffrn_reflns_number     12618
_diffrn_reflns_av_R_equivalents     0.0342
_diffrn_reflns_av_sigmaI/netI     0.0389
_diffrn_reflns_theta_min     2.60
_diffrn_reflns_theta_max     27.85
_diffrn_reflns_theta_full     27.85
_diffrn_measured_fraction_theta_max     0.998
_diffrn_measured_fraction_theta_full     0.998
_diffrn_reflns_limit_h_min     -9
_diffrn_reflns_limit_h_max     15
_diffrn_reflns_limit_k_min     -13
_diffrn_reflns_limit_k_max     13
_diffrn_reflns_limit_l_min     -16
_diffrn_reflns_limit_l_max     16
_diffrn_standards_number     0
_diffrn_standards_interval_count     0
_diffrn_standards_interval_time     0
_diffrn_standards_decay_%     0
_refine_special_details
;
Refinement of <i>F</i>^2^ against ALL reflections. The weighted <i>R</i>-factor
<i>wR</i> and goodness of fit <i>S</i> are based on <i>F</i>^2^, conventional
<i>R</i>-factors <i>R</i> are based on <i>F</i>, with <i>F</i> set to zero for
negative <i>F</i>^2^. The threshold expression of <i>F</i>^2^ >
\s(<i>F</i>^2^) is used only for calculating <i>R</i>-factors(gt) <i>etc</i>.
and is not relevant to the choice of reflections for refinement.
<i>R</i>-factors based on <i>F</i>^2^ are statistically about twice as large
as those based on <i>F</i>, and <i>R</i>- factors based on ALL data will be
even larger.
;
_reflns_number_total     3698
_reflns_number_gt     2687
_reflns_threshold_expression     I>2\s(I)
_refine_ls_structure_factor_coef     Fsqd
_refine_ls_matrix_type     full
_refine_ls_R_factor_all     0.0711
_refine_ls_R_factor_gt     0.0547
_refine_ls_wR_factor_gt     0.1532
_refine_ls_wR_factor_ref     0.1676
_refine_ls_goodness_of_fit_ref     1.126
_refine_ls_restrained_S_all     1.175
_refine_ls_number_reflns     3698
_refine_ls_number_parameters     218
_refine_ls_number_restraints     10
_refine_ls_hydrogen_treatment     constr
_refine_ls_weighting_scheme     calc
_refine_ls_weighting_details
         'calc w=1/[\s^2^(Fo^2^)+(0.0947P)^2^+0.1812P] where P=(Fo^2^+2Fc^2^)/3'
_atom_sites_solution_hydrogens     geom
_atom_sites_solution_primary     direct
_atom_sites_solution_secondary     difmap
_refine_ls_shift/su_max     0.001
_refine_ls_shift/su_mean     0.000
_refine_diff_density_max     0.657
_refine_diff_density_min     -0.568
_refine_ls_extinction_method     none
_refine_ls_extinction_coef     ?
loop_
    _atom_type_symbol
    _atom_type_description
    _atom_type_scat_dispersion_real
    _atom_type_scat_dispersion_imag
    _atom_type_scat_source
    'C' 'C' 0.0033 0.0016
                         'International Tables Vol C Tables 4.2.6.8 and 6.1.1.4'
    'H' 'H' 0.0000 0.0000
                         'International Tables Vol C Tables 4.2.6.8 and 6.1.1.4'
    'N' 'N' 0.0061 0.0033
                         'International Tables Vol C Tables 4.2.6.8 and 6.1.1.4'
    'O' 'O' 0.0106 0.0060
                         'International Tables Vol C Tables 4.2.6.8 and 6.1.1.4'
_computing_data_collection     'CrystalClear (Rigaku, 2005)'
_computing_cell_refinement     'CrystalClear (Rigaku, 2005)'
_computing_data_reduction     'CrystalClear (Rigaku, 2005)'
_computing_structure_solution     'SHELXS97 (Sheldrick, 2008)'
_computing_structure_refinement     'SHELXL97 (Sheldrick, 2008)'
_computing_molecular_graphics     'SHELXTL (Sheldrick, 2008)'
_computing_publication_material     'SHELXTL (Sheldrick, 2008)'
loop_
    _atom_site_type_symbol
    _atom_site_label
    _atom_site_fract_x
    _atom_site_fract_y
    _atom_site_fract_z
    _atom_site_U_iso_or_equiv
    _atom_site_adp_type
    _atom_site_calc_flag
    _atom_site_refinement_flags
    _atom_site_occupancy
    _atom_site_disorder_assembly
    _atom_site_disorder_group
    O O1 0.66886(10) 1.07272(11) 0.42060(10) 0.0232(3) Uani d . 1 . .
    H H1 0.6268 1.0643 0.4691 0.035 Uiso calc R 1 . .
    O O2 0.93397(11) 0.78344(12) 0.54741(11) 0.0297(3) Uani d . 1 . .
    O O3 0.59380(11) 1.00771(11) 0.58894(10) 0.0258(3) Uani d . 1 . .
    N N1 0.98265(12) 0.96858(14) 0.26733(12) 0.0224(3) Uani d . 1 . .
    N N2 0.69798(14) 0.85187(15) 0.68474(13) 0.0282(4) Uani d . 1 . .
    C C1 0.83455(14) 1.00283(15) 0.35989(13) 0.0194(4) Uani d . 1 . .
    C C2 0.81236(14) 1.06960(15) 0.25917(13) 0.0202(4) Uani d . 1 . .
    C C3 0.72166(16) 1.14252(16) 0.20819(15) 0.0253(4) Uani d . 1 . .
    H H3 0.6560 1.1595 0.2425 0.030 Uiso calc R 1 . .
    C C4 0.72960(18) 1.18928(18) 0.10697(15) 0.0306(4) Uani d . 1 . .
    H H4 0.6677 1.2368 0.0714 0.037 Uiso calc R 1 . .
    C C5 0.82620(19) 1.16822(18) 0.05608(16) 0.0319(5) Uani d . 1 . .
    H H5 0.8299 1.2041 -0.0123 0.038 Uiso calc R 1 . .
    C C6 0.91688(17) 1.09601(17) 0.10329(15) 0.0278(4) Uani d . 1 . .
    H H6 0.9827 1.0810 0.0687 0.033 Uiso calc R 1 . .
    C C7 0.90694(15) 1.04631(16) 0.20424(14) 0.0216(4) Uani d . 1 . .
    C C8 0.93954(14) 0.94263(16) 0.35943(14) 0.0211(4) Uani d . 1 . .
    H H8 0.9757 0.8910 0.4154 0.025 Uiso calc R 1 . .
    C C9 1.08481(15) 0.91093(18) 0.23351(16) 0.0285(4) Uani d . 1 . .
    H H9A 1.1285 0.8681 0.2943 0.043 Uiso calc R 1 . .
    H H9B 1.1322 0.9770 0.2065 0.043 Uiso calc R 1 . .
    H H9C 1.0623 0.8489 0.1770 0.043 Uiso calc R 1 . .
    C C10 0.75981(14) 0.99897(15) 0.44100(13) 0.0186(4) Uani d . 1 . .
    C C11 0.76929(14) 0.92599(15) 0.53493(14) 0.0201(4) Uani d . 1 . .
    C C12 0.84678(15) 0.82736(17) 0.57785(14) 0.0236(4) Uani d . 1 . .
    C C13 0.80043(16) 0.77699(18) 0.67725(16) 0.0298(4) Uani d . 1 . .
    H H13A 0.7816 0.6855 0.6696 0.036 Uiso calc R 1 . .
    H H13B 0.8569 0.7890 0.7413 0.036 Uiso calc R 1 . .
    C C14 0.67860(15) 0.93502(16) 0.60328(14) 0.0220(4) Uani d . 1 . .
    C C15 0.61807(18) 0.8307(2) 0.76310(17) 0.0412(6) Uani d D 1 A .
    H H15 0.5520 0.8898 0.7455 0.049 Uiso calc R 1 . .
    C C16 0.6765(2) 0.8655(4) 0.87609(19) 0.0717(10) Uani d D 1 . .
    H H16A 0.7046 0.9511 0.8762 0.108 Uiso d PR 0.670(6) A 1
    H H16B 0.6218 0.8582 0.9260 0.108 Uiso d PR 0.670(6) A 1
    H H16C 0.7391 0.8085 0.8962 0.108 Uiso d PR 0.670(6) A 1
    H H16D 0.7043 0.9511 0.8756 0.086 Uiso d PR 0.330(6) A 2
    H H16E 0.7411 0.8106 0.8945 0.086 Uiso d PR 0.330(6) A 2
    C C17 0.5719(2) 0.6974(2) 0.7563(2) 0.0582(8) Uani d D 1 . .
    H H17A 0.5187 0.6874 0.8073 0.070 Uiso d PR 0.670(6) A 1
    H H17B 0.6336 0.6388 0.7749 0.070 Uiso d PR 0.670(6) A 1
    H H17C 0.5373 0.6820 0.6846 0.087 Uiso d PR 0.330(6) A 2
    H H17D 0.6328 0.6378 0.7745 0.087 Uiso d PR 0.330(6) A 2
    H H17E 0.5155 0.6875 0.8043 0.087 Uiso d PR 0.330(6) A 2
    C C18 0.5146(3) 0.6638(3) 0.6507(3) 0.0524(13) Uani d PD 0.670(6) A 1
    H H18A 0.4453 0.7153 0.6346 0.079 Uiso calc PR 0.670(6) A 1
    H H18B 0.4939 0.5736 0.6495 0.079 Uiso calc PR 0.670(6) A 1
    H H18C 0.5662 0.6800 0.5971 0.079 Uiso calc PR 0.670(6) A 1
    C C18' 0.5954(8) 0.8519(12) 0.9604(7) 0.087(4) Uani d PDU 0.330(6) A 2
    H H18D 0.5255 0.9007 0.9387 0.130 Uiso calc PR 0.330(6) A 2
    H H18E 0.6326 0.8840 1.0287 0.130 Uiso calc PR 0.330(6) A 2
    H H18F 0.5758 0.7621 0.9678 0.130 Uiso calc PR 0.330(6) A 2
loop_
    _atom_site_aniso_label
    _atom_site_aniso_U_11
    _atom_site_aniso_U_22
    _atom_site_aniso_U_33
    _atom_site_aniso_U_12
    _atom_site_aniso_U_13
    _atom_site_aniso_U_23
    O1 0.0214(6) 0.0279(7) 0.0218(7) 0.0049(5) 0.0084(5) 0.0028(5)
    O2 0.0252(7) 0.0340(7) 0.0313(8) 0.0094(6) 0.0096(6) 0.0056(6)
    O3 0.0230(6) 0.0314(7) 0.0240(7) 0.0073(5) 0.0073(5) 0.0040(5)
    N1 0.0202(7) 0.0254(7) 0.0229(8) -0.0016(6) 0.0077(6) -0.0021(6)
    N2 0.0258(8) 0.0336(8) 0.0275(8) 0.0063(7) 0.0119(7) 0.0098(6)
    C1 0.0201(8) 0.0194(8) 0.0193(8) -0.0042(6) 0.0051(7) -0.0015(6)
    C2 0.0228(8) 0.0190(8) 0.0198(8) -0.0036(6) 0.0063(7) -0.0012(6)
    C3 0.0251(9) 0.0254(9) 0.0268(10) -0.0003(7) 0.0085(8) 0.0016(7)
    C4 0.0356(10) 0.0301(9) 0.0265(10) 0.0024(8) 0.0062(8) 0.0053(8)
    C5 0.0441(12) 0.0315(10) 0.0222(9) 0.0004(9) 0.0123(9) 0.0059(8)
    C6 0.0333(10) 0.0275(9) 0.0248(9) -0.0033(8) 0.0124(8) -0.0010(7)
    C7 0.0235(8) 0.0198(8) 0.0227(9) -0.0035(7) 0.0072(7) -0.0025(6)
    C8 0.0203(8) 0.0242(8) 0.0194(9) -0.0030(7) 0.0049(7) -0.0021(6)
    C9 0.0219(9) 0.0339(10) 0.0318(10) 0.0016(8) 0.0120(8) -0.0040(8)
    C10 0.0181(8) 0.0182(8) 0.0200(9) -0.0017(6) 0.0039(6) -0.0027(6)
    C11 0.0196(8) 0.0207(8) 0.0205(9) -0.0002(6) 0.0051(7) 0.0003(6)
    C12 0.0233(9) 0.0260(9) 0.0222(9) -0.0014(7) 0.0058(7) 0.0010(7)
    C13 0.0282(9) 0.0324(10) 0.0304(10) 0.0071(8) 0.0103(8) 0.0106(8)
    C14 0.0219(8) 0.0247(8) 0.0198(9) -0.0015(7) 0.0046(7) 0.0006(7)
    C15 0.0355(11) 0.0539(13) 0.0387(12) 0.0133(10) 0.0218(10) 0.0209(10)
    C16 0.0500(16) 0.129(3) 0.0391(15) 0.0170(17) 0.0182(13) 0.0283(16)
    C17 0.0434(13) 0.0516(14) 0.086(2) 0.0139(11) 0.0349(15) 0.0354(14)
    C18 0.042(2) 0.0387(19) 0.080(3) -0.0026(16) 0.020(2) 0.0083(18)
    C18' 0.079(6) 0.126(8) 0.058(6) 0.012(6) 0.021(5) 0.010(5)
_geom_special_details
;
All e.s.d.'s (except the e.s.d. in the dihedral angle between two l.s. planes)
are estimated using the full covariance matrix. The cell e.s.d.'s are taken
into account individually in the estimation of e.s.d.'s in distances, angles
and torsion angles; correlations between e.s.d.'s in cell parameters are only
used when they are defined by crystal symmetry. An approximate (isotropic)
treatment of cell e.s.d.'s is used for estimating e.s.d.'s involving l.s.
planes.
;
loop_
    _geom_bond_atom_site_label_1
    _geom_bond_atom_site_label_2
    _geom_bond_site_symmetry_2
    _geom_bond_distance
    _geom_bond_publ_flag
    O1 C10 . 1.322(2) no
    O1 H1 . 0.84 no
    O2 C12 . 1.231(2) no
    O3 C14 . 1.254(2) no
    N1 C8 . 1.355(2) no
    N1 C7 . 1.387(2) no
    N1 C9 . 1.459(2) no
    N2 C14 . 1.349(2) no
    N2 C13 . 1.455(2) no
    N2 C15 . 1.467(2) no
    C1 C8 . 1.390(2) no
    C1 C10 . 1.433(2) no
    C1 C2 . 1.450(2) no
    C2 C3 . 1.405(2) no
    C2 C7 . 1.406(2) no
    C3 C4 . 1.385(3) no
    C3 H3 . 0.95 no
    C4 C5 . 1.393(3) no
    C4 H4 . 0.95 no
    C5 C6 . 1.384(3) no
    C5 H5 . 0.95 no
    C6 C7 . 1.398(3) no
    C6 H6 . 0.95 no
    C8 H8 . 0.95 no
    C9 H9A . 0.98 no
    C9 H9B . 0.98 no
    C9 H9C . 0.98 no
    C10 C11 . 1.407(2) no
    C11 C12 . 1.443(2) no
    C11 C14 . 1.459(2) no
    C12 C13 . 1.527(2) no
    C13 H13A . 0.99 no
    C13 H13B . 0.99 no
    C15 C17 . 1.504(3) no
    C15 C16 . 1.550(3) no
    C15 H15 . 1.00 no
    C16 C18' . 1.525(5) no
    C16 H16A . 0.96 no
    C16 H16B . 0.96 no
    C16 H16C . 0.96 no
    C16 H16D . 0.96 no
    C16 H16E . 0.96 no
    C17 C18 . 1.462(4) no
    C17 H17A . 0.96 no
    C17 H17B . 0.96 no
    C17 H17C . 0.96 no
    C17 H17D . 0.96 no
    C17 H17E . 0.96 no
    C18 H18A . 0.98 no
    C18 H18B . 0.98 no
    C18 H18C . 0.98 no
    C18' H18D . 0.98 no
    C18' H18E . 0.98 no
    C18' H18F . 0.98 no
loop_
    _geom_angle_atom_site_label_1
    _geom_angle_atom_site_label_2
    _geom_angle_atom_site_label_3
    _geom_angle_site_symmetry_1
    _geom_angle_site_symmetry_3
    _geom_angle
    _geom_angle_publ_flag
    C10 O1 H1 . . 109.5 no
    C8 N1 C7 . . 109.27(14) no
    C8 N1 C9 . . 125.41(16) no
    C7 N1 C9 . . 124.87(15) no
    C14 N2 C13 . . 111.38(14) no
    C14 N2 C15 . . 123.56(16) no
    C13 N2 C15 . . 124.71(15) no
    C8 C1 C10 . . 128.05(16) no
    C8 C1 C2 . . 106.28(14) no
    C10 C1 C2 . . 125.66(15) no
    C3 C2 C7 . . 118.22(15) no
    C3 C2 C1 . . 135.34(15) no
    C7 C2 C1 . . 106.40(15) no
    C4 C3 C2 . . 118.86(17) no
    C4 C3 H3 . . 120.6 no
    C2 C3 H3 . . 120.6 no
    C3 C4 C5 . . 121.56(19) no
    C3 C4 H4 . . 119.2 no
    C5 C4 H4 . . 119.2 no
    C6 C5 C4 . . 121.27(17) no
    C6 C5 H5 . . 119.4 no
    C4 C5 H5 . . 119.4 no
    C5 C6 C7 . . 116.82(17) no
    C5 C6 H6 . . 121.6 no
    C7 C6 H6 . . 121.6 no
    N1 C7 C6 . . 128.67(16) no
    N1 C7 C2 . . 108.13(14) no
    C6 C7 C2 . . 123.20(17) no
    N1 C8 C1 . . 109.93(16) no
    N1 C8 H8 . . 125.0 no
    C1 C8 H8 . . 125.0 no
    N1 C9 H9A . . 109.5 no
    N1 C9 H9B . . 109.5 no
    H9A C9 H9B . . 109.5 no
    N1 C9 H9C . . 109.5 no
    H9A C9 H9C . . 109.5 no
    H9B C9 H9C . . 109.5 no
    O1 C10 C11 . . 117.53(14) no
    O1 C10 C1 . . 113.52(15) no
    C11 C10 C1 . . 128.93(15) no
    C10 C11 C12 . . 133.64(15) no
    C10 C11 C14 . . 118.53(15) no
    C12 C11 C14 . . 107.45(14) no
    O2 C12 C11 . . 131.76(16) no
    O2 C12 C13 . . 121.67(16) no
    C11 C12 C13 . . 106.56(14) no
    N2 C13 C12 . . 104.50(14) no
    N2 C13 H13A . . 110.9 no
    C12 C13 H13A . . 110.9 no
    N2 C13 H13B . . 110.9 no
    C12 C13 H13B . . 110.9 no
    H13A C13 H13B . . 108.9 no
    O3 C14 N2 . . 124.21(16) no
    O3 C14 C11 . . 125.70(16) no
    N2 C14 C11 . . 110.08(15) no
    N2 C15 C17 . . 111.19(18) no
    N2 C15 C16 . . 109.75(18) no
    C17 C15 C16 . . 112.9(2) no
    N2 C15 H15 . . 107.6 no
    C17 C15 H15 . . 107.6 no
    C16 C15 H15 . . 107.6 no
    C18' C16 C15 . . 112.1(5) no
    C18' C16 H16A . . 109.5 no
    C15 C16 H16A . . 109.6 no
    C15 C16 H16B . . 109.2 no
    H16A C16 H16B . . 109.5 no
    C18' C16 H16C . . 106.5 no
    C15 C16 H16C . . 109.6 no
    H16A C16 H16C . . 109.5 no
    H16B C16 H16C . . 109.5 no
    C18' C16 H16D . . 109.7 no
    C15 C16 H16D . . 109.2 no
    H16B C16 H16D . . 109.7 no
    H16C C16 H16D . . 109.7 no
    C18' C16 H16E . . 108.7 no
    C15 C16 H16E . . 109.2 no
    H16A C16 H16E . . 107.6 no
    H16B C16 H16E . . 111.7 no
    H16D C16 H16E . . 107.8 no
    C18 C17 C15 . . 113.6(2) no
    C18 C17 H17A . . 108.8 no
    C15 C17 H17A . . 109.0 no
    C18 C17 H17B . . 108.5 no
    C15 C17 H17B . . 109.1 no
    H17A C17 H17B . . 107.6 no
    C15 C17 H17C . . 108.7 no
    H17A C17 H17C . . 112.4 no
    H17B C17 H17C . . 110.0 no
    C18 C17 H17D . . 107.9 no
    C15 C17 H17D . . 110.0 no
    H17A C17 H17D . . 107.3 no
    H17C C17 H17D . . 109.5 no
    C18 C17 H17E . . 105.9 no
    C15 C17 H17E . . 109.8 no
    H17B C17 H17E . . 109.7 no
    H17C C17 H17E . . 109.5 no
    H17D C17 H17E . . 109.5 no
    C17 C18 H18A . . 109.5 no
    H17C C18 H18A . . 107.5 no
    C17 C18 H18B . . 109.5 no
    H17C C18 H18B . . 118.4 no
    H18A C18 H18B . . 109.5 no
    C17 C18 H18C . . 109.5 no
    H17C C18 H18C . . 102.1 no
    H18A C18 H18C . . 109.5 no
    H18B C18 H18C . . 109.5 no
    C16 C18' H18D . . 109.5 no
    H16B C18' H18D . . 104.2 no
    C16 C18' H18E . . 109.5 no
    H16B C18' H18E . . 113.9 no
    H18D C18' H18E . . 109.5 no
    C16 C18' H18F . . 109.5 no
    H16B C18' H18F . . 110.2 no
    H18D C18' H18F . . 109.5 no
    H18E C18' H18F . . 109.5 no
loop_
    _geom_torsion_atom_site_label_1
    _geom_torsion_atom_site_label_2
    _geom_torsion_atom_site_label_3
    _geom_torsion_atom_site_label_4
    _geom_torsion_site_symmetry_1
    _geom_torsion_site_symmetry_2
    _geom_torsion_site_symmetry_3
    _geom_torsion_site_symmetry_4
    _geom_torsion
    _geom_torsion_publ_flag
    C8 C1 C2 C3 . . . . 176.72(18) no
    C10 C1 C2 C3 . . . . -1.9(3) no
    C8 C1 C2 C7 . . . . -0.62(18) no
    C10 C1 C2 C7 . . . . -179.19(15) no
    C7 C2 C3 C4 . . . . -0.7(3) no
    C1 C2 C3 C4 . . . . -177.76(18) no
    C2 C3 C4 C5 . . . . -1.6(3) no
    C3 C4 C5 C6 . . . . 2.1(3) no
    C4 C5 C6 C7 . . . . -0.4(3) no
    C8 N1 C7 C6 . . . . 180.00(18) no
    C9 N1 C7 C6 . . . . -7.3(3) no
    C8 N1 C7 C2 . . . . -0.17(19) no
    C9 N1 C7 C2 . . . . 172.49(15) no
    C5 C6 C7 N1 . . . . 177.90(17) no
    C5 C6 C7 C2 . . . . -1.9(3) no
    C3 C2 C7 N1 . . . . -177.39(15) no
    C1 C2 C7 N1 . . . . 0.49(18) no
    C3 C2 C7 C6 . . . . 2.5(3) no
    C1 C2 C7 C6 . . . . -179.67(16) no
    C7 N1 C8 C1 . . . . -0.24(19) no
    C9 N1 C8 C1 . . . . -172.85(15) no
    C10 C1 C8 N1 . . . . 179.06(16) no
    C2 C1 C8 N1 . . . . 0.53(18) no
    C8 C1 C10 O1 . . . . 176.19(15) no
    C2 C1 C10 O1 . . . . -5.5(2) no
    C8 C1 C10 C11 . . . . -5.8(3) no
    C2 C1 C10 C11 . . . . 172.44(16) no
    O1 C10 C11 C12 . . . . 172.36(17) no
    C1 C10 C11 C12 . . . . -5.6(3) no
    O1 C10 C11 C14 . . . . 0.5(2) no
    C1 C10 C11 C14 . . . . -177.42(16) no
    C10 C11 C12 O2 . . . . 5.9(3) no
    C14 C11 C12 O2 . . . . 178.41(19) no
    C10 C11 C12 C13 . . . . -173.30(18) no
    C14 C11 C12 C13 . . . . -0.80(19) no
    C14 N2 C13 C12 . . . . 1.2(2) no
    C15 N2 C13 C12 . . . . 174.59(18) no
    O2 C12 C13 N2 . . . . -179.49(17) no
    C11 C12 C13 N2 . . . . -0.2(2) no
    C13 N2 C14 O3 . . . . 177.45(17) no
    C15 N2 C14 O3 . . . . 4.0(3) no
    C13 N2 C14 C11 . . . . -1.8(2) no
    C15 N2 C14 C11 . . . . -175.24(17) no
    C10 C11 C14 O3 . . . . -3.8(3) no
    C12 C11 C14 O3 . . . . -177.61(17) no
    C10 C11 C14 N2 . . . . 175.43(15) no
    C12 C11 C14 N2 . . . . 1.6(2) no
    C14 N2 C15 C17 . . . . 115.6(2) no
    C13 N2 C15 C17 . . . . -57.0(3) no
    C14 N2 C15 C16 . . . . -118.7(2) no
    C13 N2 C15 C16 . . . . 68.7(3) no
    N2 C15 C16 C18' . . . . 177.0(5) no
    C17 C15 C16 C18' . . . . -58.3(6) no
    N2 C15 C17 C18 . . . . -57.2(3) no
    C16 C15 C17 C18 . . . . 178.9(2) no
loop_
    _geom_hbond_atom_site_label_D
    _geom_hbond_atom_site_label_H
    _geom_hbond_atom_site_label_A
    _geom_hbond_site_symmetry_A
    _geom_hbond_distance_DH
    _geom_hbond_distance_HA
    _geom_hbond_distance_DA
    _geom_hbond_angle_DHA
    O1 H1 O3 . 0.84 1.72 2.5003(19) 154
    C8 H8 O2 . 0.95 2.12 2.916(2) 140
    C9 H9C O2 4_575 0.98 2.51 3.441(3) 159
