# Supplementary material for: 1-sec-Butyl-3-[hy­droxy(1-methyl-1H-indol-3-yl)methyl­idene]pyrrolidine-2,4-dione
Source: Acta Crystallogr Sect E Struct Rep Online. 2010 Aug 11;66(Pt 9):o2248. doi: 10.1107/S1600536810030679 (PMC3008104; doi:10.1107/S1600536810030679)
Supplement: Supplementary file 2 [file e-66-o2248-Isup2.hkl]

# 
# h,k,l, Fc-squared, Fo-squared, sigma(Fo-squared) and status flag 
# 
data_I
_shelx_title ' I         P2(1)/c      R = 0.06' 
_shelx_refln_list_code          4 
_shelx_F_calc_maximum       97.85 
_exptl_crystal_F_000       664.00 
_reflns_d_resolution_high  0.7607 
 
loop_ 
 _symmetry_equiv_pos_as_xyz 
 'x, y, z' 
 '-x, y+1/2, -z+1/2' 
 '-x, -y, -z' 
 'x, -y-1/2, z-1/2' 
 
_cell_length_a    11.7810 
_cell_length_b    10.5290 
_cell_length_c    12.6440 
_cell_angle_alpha  90.000 
_cell_angle_beta   97.180 
_cell_angle_gamma  90.000 
 
_shelx_F_squared_multiplier     1.000 
 
loop_ 
 _refln_index_h 
 _refln_index_k 
 _refln_index_l 
 _refln_F_squared_calc 
 _refln_F_squared_meas 
 _refln_F_squared_sigma 
 _refln_observed_status 
   2   0   0     4266.53     4214.15     33.30 o 
   3   0   0     1405.18     1447.26     21.01 o 
   4   0   0      478.83      509.19      4.97 o 
   5   0   0      138.77      108.95      2.65 o 
   6   0   0       56.13       50.68      2.88 o 
   7   0   0      178.18      212.13      8.90 o 
   8   0   0     1909.24     1993.59     21.27 o 
   9   0   0      249.41      230.30      7.53 o 
  10   0   0      144.92      130.11      6.68 o 
  11   0   0        7.05        2.53      2.50 o 
  12   0   0      964.89      994.98     26.80 o 
  13   0   0      228.84      238.05     10.15 o 
  14   0   0        5.52        1.80      5.40 o 
  15   0   0        8.61        7.38      9.05 o 
   1   1   0     1816.58     1559.92     14.70 o 
   2   1   0     1583.08     1370.69      9.38 o 
   3   1   0     1879.49     1706.42     13.79 o 
   4   1   0      231.73      218.55      2.38 o 
   5   1   0      193.17      188.65      2.66 o 
   6   1   0      364.30      417.58      4.15 o 
   7   1   0      300.97      335.25      4.78 o 
   8   1   0        2.33        1.67      1.34 o 
   9   1   0        6.73        5.26      2.19 o 
  10   1   0      189.00      190.66      4.85 o 
  11   1   0        4.24        2.05      2.13 o 
  12   1   0      552.63      599.76     13.73 o 
  13   1   0      105.58       94.96      4.56 o 
  14   1   0       14.17       11.01      4.25 o 
  15   1   0        7.95        9.13      5.43 o 
   0   2   0     3066.73     3261.86     20.57 o 
   1   2   0     1855.67     1492.85      9.45 o 
   2   2   0       61.83       46.53      1.14 o 
   3   2   0     1173.77     1055.23      6.07 o 
   4   2   0       33.16       41.60      1.07 o 
   5   2   0      168.81      191.19      2.79 o 
   6   2   0        0.29        0.22      0.88 o 
   7   2   0       23.12       20.97      4.42 o 
   8   2   0       60.65       52.44      2.19 o 
   9   2   0      395.55      400.80      6.78 o 
  10   2   0       27.81       27.88      5.76 o 
  11   2   0       64.59       76.06      6.23 o 
  12   2   0      469.46      494.28     16.98 o 
  13   2   0       72.63       73.05     10.06 o 
  14   2   0      193.83      209.92      6.62 o 
  15   2   0       28.33       21.13      7.38 o 
   1   3   0     1409.93     1254.89     10.82 o 
   2   3   0     2968.57     2818.50     26.90 o 
   3   3   0     3344.98     3424.44     27.89 o 
   4   3   0        0.72        2.53      0.75 o 
   5   3   0       42.78       50.35      1.12 o 
   6   3   0       57.75       52.82      2.13 o 
   7   3   0       43.26       46.99      2.37 o 
   8   3   0      392.89      414.70      6.55 o 
   9   3   0      858.52      858.17     15.40 o 
  10   3   0      425.92      473.75     11.52 o 
  11   3   0       37.45       47.13      4.87 o 
  12   3   0      159.82      194.00      6.73 o 
  13   3   0       24.77       14.62      4.51 o 
  14   3   0       35.16       26.56      9.40 o 
  15   3   0       34.25       51.20     20.01 o 
   0   4   0        8.28        0.79      0.78 o 
   1   4   0      581.85      483.84      8.15 o 
   2   4   0      604.09      640.79      4.44 o 
   3   4   0      587.27      584.36      7.74 o 
   4   4   0        5.83        2.31      0.52 o 
   5   4   0     2608.70     2710.57     40.93 o 
   6   4   0      368.12      350.83      5.71 o 
   7   4   0        0.04        1.96      1.64 o 
   8   4   0       31.08       33.88      2.19 o 
   9   4   0        0.41        0.92      0.71 o 
  10   4   0       20.43       21.87      6.16 o 
  11   4   0       49.96       39.34     10.41 o 
  12   4   0       85.19       86.33      6.55 o 
  13   4   0        2.79        6.95      3.64 o 
  14   4   0        9.23        3.66      3.68 o 
   1   5   0      139.04      109.34      2.22 o 
   2   5   0      947.26      765.10     22.69 o 
   3   5   0      574.98      575.14      4.97 o 
   4   5   0       35.60       39.17      1.14 o 
   5   5   0     1381.51     1464.07     26.88 o 
   6   5   0      246.91      277.08      5.24 o 
   7   5   0        3.14        1.18      1.66 o 
   8   5   0      101.35       96.61      4.55 o 
   9   5   0       54.57       58.44      4.56 o 
  10   5   0        7.51        8.64      3.38 o 
  11   5   0       13.62       13.98      4.64 o 
  12   5   0        0.42        5.24      3.26 o 
  13   5   0       85.94       95.15      5.63 o 
  14   5   0       25.78       17.00      7.34 o 
   0   6   0      598.02      585.73     29.08 o 
   1   6   0     1009.86      986.96     14.07 o 
   2   6   0       77.79       95.14      2.25 o 
   3   6   0      309.91      329.03      5.43 o 
   4   6   0        5.04        6.04      1.21 o 
   5   6   0      574.90      574.88      7.15 o 
   6   6   0       35.63       41.11      1.76 o 
   7   6   0     1870.68     2031.33     17.61 o 
   8   6   0      497.69      492.45     14.20 o 
   9   6   0      794.49      821.08     29.55 o 
  10   6   0       26.87       15.12      6.08 o 
  11   6   0        1.88        2.45      2.20 o 
  12   6   0        0.59        2.25      1.29 o 
  13   6   0        2.29        3.55      2.83 o 
   1   7   0        0.56        2.88      0.94 o 
   2   7   0        0.53        1.22      0.75 o 
   3   7   0      428.24      428.36      7.97 o 
   4   7   0      124.53      135.29      3.78 o 
   5   7   0       21.71       24.39      1.38 o 
   6   7   0        3.68        4.63      0.92 o 
   7   7   0       67.75       61.45      2.94 o 
   8   7   0        1.96        2.81      3.78 o 
   9   7   0       30.75       43.17      3.30 o 
  10   7   0       28.74       21.50      7.56 o 
  11   7   0        3.61        4.42      1.79 o 
  12   7   0       51.83       56.51      7.25 o 
  13   7   0        0.59       -0.66      3.92 o 
   0   8   0      838.56      956.60     38.35 o 
   1   8   0       64.26       70.52      1.91 o 
   2   8   0        0.65        0.26      0.87 o 
   3   8   0        9.08        6.58      1.85 o 
   4   8   0       18.28       23.63      4.32 o 
   5   8   0       75.22       73.59      2.91 o 
   6   8   0       84.24       78.02      3.46 o 
   7   8   0      170.12      182.07      7.50 o 
   8   8   0      146.79      135.03     12.88 o 
   9   8   0       23.17       13.77      7.97 o 
  10   8   0       15.53       29.50      9.59 o 
  11   8   0        0.25        3.89      3.92 o 
  12   8   0        5.74        5.04      4.61 o 
   1   9   0       16.62       20.68      4.79 o 
   2   9   0        5.59        5.16      1.40 o 
   3   9   0        4.30        6.30      1.83 o 
   4   9   0      219.75      260.00      5.93 o 
   5   9   0       19.31       26.11      6.73 o 
   6   9   0        0.00       -0.30      2.12 o 
   7   9   0      110.57      117.69      9.57 o 
   8   9   0       27.73       24.68      8.97 o 
   9   9   0        9.31        3.34     12.81 o 
  10   9   0        2.68        1.68      3.48 o 
  11   9   0       16.69       18.05      5.77 o 
   0  10   0        1.81        2.50      1.94 o 
   1  10   0        0.01        0.80      2.60 o 
   2  10   0        6.14        8.58      4.26 o 
   3  10   0      140.48      169.92      6.82 o 
   4  10   0        3.66        4.91      4.40 o 
   5  10   0      156.08      179.26      8.43 o 
   6  10   0      251.01      281.86     11.71 o 
   7  10   0        1.74        2.72      1.84 o 
   8  10   0        8.00        5.01      2.50 o 
   9  10   0        5.23        4.96      3.70 o 
  10  10   0       34.54       50.82      4.82 o 
   1  11   0        4.10        2.66      2.00 o 
   2  11   0       28.18       26.60      7.77 o 
   3  11   0        2.74        1.79      2.46 o 
   4  11   0       13.92       12.03      4.98 o 
   5  11   0        4.76        5.16      3.65 o 
   6  11   0       21.67       18.50      6.37 o 
   7  11   0       79.73       88.03      8.37 o 
   8  11   0        1.65        2.70      2.32 o 
   9  11   0        5.55        8.08     10.99 o 
   0  12   0      340.49      360.82     10.19 o 
   1  12   0       35.21       31.66      7.83 o 
   2  12   0      219.00      210.24     11.44 o 
   3  12   0      119.43      124.83     14.48 o 
   4  12   0       16.29       19.17      6.23 o 
   5  12   0       35.21       21.20      8.31 o 
   6  12   0       34.47       28.07     13.86 o 
   7  12   0        1.11        3.65      3.87 o 
   1  13   0       20.23       17.74      8.49 o 
   2  13   0        8.12        8.44      4.76 o 
   3  13   0       37.31       25.72     11.97 o 
   4  13   0       46.52       58.71      7.58 o 
   5  13   0       35.83       41.26      6.23 o 
 -15   1   1       11.60        8.02      9.64 o 
 -14   1   1       39.03       35.40      9.63 o 
 -13   1   1      223.14      210.82      8.65 o 
 -12   1   1      828.36      884.11     13.93 o 
 -11   1   1      943.35      969.00     17.68 o 
 -10   1   1      391.85      415.81      8.94 o 
  -9   1   1      275.22      280.06      5.48 o 
  -8   1   1       14.61       14.63      2.80 o 
  -7   1   1      264.01      281.60      4.81 o 
  -6   1   1      262.46      280.09      4.48 o 
  -5   1   1     2131.45     2222.07     31.24 o 
  -4   1   1       11.37        3.96      1.01 o 
  -3   1   1      422.77      274.36      3.17 o 
  -2   1   1      568.51      727.05      9.19 o 
  -1   1   1      168.26      119.66      1.23 o 
   1   1   1     1529.25     1351.14      6.27 o 
   3   1   1      546.66      416.49      5.97 o 
   4   1   1        3.36        1.45      0.96 o 
   5   1   1       32.56       41.81      1.55 o 
   6   1   1      141.88      147.29      2.56 o 
   7   1   1      453.71      461.68      6.80 o 
   8   1   1       44.18       48.71      2.57 o 
   9   1   1        7.59        8.25      2.65 o 
  10   1   1        3.75        3.66      1.52 o 
  11   1   1      405.71      417.77     10.14 o 
  12   1   1       40.64       36.38      9.68 o 
  13   1   1        4.96        5.90      3.16 o 
  14   1   1       31.14       21.79      8.21 o 
  15   1   1        3.91        3.93      2.63 o 
 -15   2   1       18.08        9.68      6.98 o 
 -14   2   1        4.26        8.00      3.51 o 
 -13   2   1       16.28       10.42      5.42 o 
 -12   2   1       67.74       60.52      3.98 o 
 -11   2   1        1.89        2.13      1.99 o 
 -10   2   1       11.68        9.17      2.62 o 
  -9   2   1      136.73      153.78      3.13 o 
  -8   2   1       14.35       15.37      3.06 o 
  -7   2   1       50.33       50.17      2.19 o 
  -6   2   1      487.32      466.35      6.67 o 
  -5   2   1       62.58       83.60      1.68 o 
  -4   2   1       42.61       55.57      0.97 o 
  -3   2   1     1039.95      960.67     15.24 o 
  -2   2   1      843.46      787.38      4.48 o 
  -1   2   1     1294.13     1212.63     10.02 o 
   1   2   1     5093.54     4767.97     29.88 o 
   3   2   1     1225.94     1160.20     10.52 o 
   4   2   1      486.44      477.21      5.94 o 
   5   2   1     1941.77     1913.49     25.80 o 
   6   2   1      264.12      285.30      4.62 o 
   7   2   1       76.86       80.00      2.82 o 
   8   2   1      522.07      530.29      7.50 o 
   9   2   1        0.80        0.58      1.22 o 
  10   2   1      416.56      431.35     10.42 o 
  11   2   1      117.83      118.46      4.79 o 
  12   2   1        2.36        3.04      2.54 o 
  13   2   1       23.97       35.33      8.98 o 
  14   2   1      168.04      185.61     10.07 o 
  15   2   1        5.06        3.45      2.84 o 
 -15   3   1       14.14       15.40      4.98 o 
 -14   3   1       38.91       38.99      7.85 o 
 -13   3   1        1.56        3.27      1.51 o 
 -12   3   1       60.03       47.80      5.24 o 
 -11   3   1        0.13        2.03      2.73 o 
 -10   3   1        1.65        2.05      1.54 o 
  -9   3   1        7.19       12.79      2.73 o 
  -8   3   1       15.05       23.74      2.49 o 
  -7   3   1      495.32      480.49      7.89 o 
  -6   3   1      155.29      142.37      2.28 o 
  -5   3   1        0.03        2.43      1.18 o 
  -4   3   1     1004.71      937.62     11.09 o 
  -3   3   1      190.89      160.42      2.15 o 
  -2   3   1      137.92      150.57      2.18 o 
  -1   3   1       37.93       27.06      0.80 o 
   0   3   1     7162.42     6278.04     51.81 o 
   1   3   1     5123.07     4529.77     25.76 o 
   2   3   1     5235.68     5007.23     26.56 o 
   3   3   1      111.85      174.65      1.97 o 
   4   3   1      265.42      216.20      2.70 o 
   5   3   1     1692.62     1871.31     20.41 o 
   6   3   1      754.65      891.03     11.93 o 
   7   3   1      194.88      179.40      3.71 o 
   8   3   1       67.66       74.96      2.65 o 
   9   3   1       15.92       14.03      3.17 o 
  10   3   1        2.96        3.78      2.00 o 
  11   3   1       25.86       25.47      6.65 o 
  12   3   1      311.36      287.76      8.61 o 
  13   3   1       44.99       35.63     10.47 o 
  14   3   1      527.65      619.01     13.87 o 
 -14   4   1        0.00        0.93      1.99 o 
 -13   4   1       49.05       37.73     11.92 o 
 -12   4   1       19.55       14.71      5.65 o 
 -11   4   1       13.40       18.18      5.40 o 
 -10   4   1      156.10      159.77      5.67 o 
  -9   4   1      535.32      604.21     12.07 o 
  -8   4   1      815.65      852.20     14.34 o 
  -7   4   1      607.23      680.98     21.67 o 
  -6   4   1      115.34      137.46      3.82 o 
  -5   4   1      298.32      290.44      3.51 o 
  -4   4   1       15.06       13.64      1.07 o 
  -3   4   1      550.84      600.29      9.17 o 
  -2   4   1        4.76        6.22      0.55 o 
  -1   4   1     3818.27     3623.15     43.90 o 
   0   4   1      364.77      370.96      4.77 o 
   1   4   1       18.10       11.03      0.69 o 
   2   4   1        3.11        1.41      0.58 o 
   3   4   1      831.71      811.21     12.65 o 
   4   4   1       96.50       89.61      1.78 o 
   5   4   1      865.73     1019.11      7.35 o 
   6   4   1        0.07        0.08      1.70 o 
   7   4   1       35.91       48.77      1.55 o 
   8   4   1       52.03       41.71      2.02 o 
   9   4   1      429.53      442.77      7.91 o 
  10   4   1       49.70       50.51      4.52 o 
  11   4   1       65.63       72.82      6.64 o 
  12   4   1      181.66      214.02      8.10 o 
  13   4   1       53.44       36.19      9.08 o 
  14   4   1      174.29      194.71      9.46 o 
 -14   5   1      208.87      210.57      8.64 o 
 -13   5   1      176.32      207.07      7.20 o 
 -12   5   1      128.52      140.63      5.59 o 
 -11   5   1       70.73       56.94      7.50 o 
 -10   5   1       17.34       18.24      6.44 o 
  -9   5   1       24.74       25.64      7.12 o 
  -8   5   1       10.94       13.98      4.24 o 
  -7   5   1        0.27        2.41      1.58 o 
  -6   5   1     1463.22     1546.70     25.84 o 
  -5   5   1      573.26      663.53      7.79 o 
  -4   5   1      157.50      169.65      2.16 o 
  -3   5   1      369.13      455.35      3.42 o 
  -2   5   1      687.21      717.16     14.90 o 
  -1   5   1      441.47      459.52      7.88 o 
   0   5   1      657.23      700.63      5.73 o 
   1   5   1      404.08      464.35      4.53 o 
   2   5   1      470.72      444.43      5.15 o 
   3   5   1       29.41       22.15      1.26 o 
   4   5   1      315.31      332.33      3.33 o 
   5   5   1        4.67       10.38      1.69 o 
   6   5   1       33.12       25.01      2.25 o 
   7   5   1       10.70       24.53      1.46 o 
   8   5   1       17.74       19.72      3.48 o 
   9   5   1      390.29      369.58     12.21 o 
  10   5   1       10.34        9.17      4.34 o 
  11   5   1       20.78       15.39      3.92 o 
  12   5   1        8.21        9.72      3.40 o 
  13   5   1        1.88        3.91      2.19 o 
  14   5   1       69.72       74.57     10.50 o 
 -13   6   1       28.11       15.35      6.73 o 
 -12   6   1        3.91        3.26      2.27 o 
 -11   6   1        1.56        1.85      1.41 o 
 -10   6   1        0.17        0.96      1.36 o 
  -9   6   1        0.25        1.03      2.16 o 
  -8   6   1       31.66       20.37      5.77 o 
  -7   6   1      217.60      249.55      6.98 o 
  -6   6   1       58.91       44.28      1.90 o 
  -5   6   1       98.10      147.68      3.45 o 
  -4   6   1       22.78       40.96      1.08 o 
  -3   6   1      280.10      294.67      4.57 o 
  -2   6   1        0.09        2.32      1.40 o 
  -1   6   1      705.78      614.30      5.40 o 
   0   6   1       14.55        6.95      0.95 o 
   1   6   1       29.25       39.82      1.12 o 
   2   6   1     1127.55     1186.19     21.61 o 
   3   6   1      819.19      738.90     10.83 o 
   4   6   1      617.46      711.44     12.52 o 
   5   6   1      235.64      221.72      2.91 o 
   6   6   1       26.48       27.70      1.63 o 
   7   6   1      558.22      574.40     15.60 o 
   8   6   1        0.64        0.83      2.35 o 
   9   6   1       18.65       15.99      3.94 o 
  10   6   1       15.52        7.61      3.07 o 
  11   6   1      115.76      138.13      5.84 o 
  12   6   1       88.21       99.77      4.95 o 
  13   6   1        2.15        1.98      1.57 o 
 -13   7   1        4.30        5.26      4.32 o 
 -12   7   1        7.80        6.49      6.36 o 
 -11   7   1       23.17       26.25      8.88 o 
 -10   7   1        0.00        0.19      1.47 o 
  -9   7   1        4.08        4.31      2.56 o 
  -8   7   1      172.09      202.52      6.00 o 
  -7   7   1      410.64      338.60      9.47 o 
  -6   7   1      146.02      122.57      2.81 o 
  -5   7   1      255.75      283.20      4.68 o 
  -4   7   1       29.46       44.64      2.96 o 
  -3   7   1     1011.03      982.02     16.09 o 
  -2   7   1      334.49      315.72      5.85 o 
  -1   7   1       81.30       69.42      2.61 o 
   0   7   1      258.87      248.11      7.76 o 
   1   7   1        1.40        3.87      0.70 o 
   2   7   1      228.06      163.49      2.65 o 
   3   7   1        0.05        2.16      0.71 o 
   4   7   1        6.04        8.89      2.23 o 
   5   7   1       48.89       65.46      1.66 o 
   6   7   1      105.83      119.40      4.32 o 
   7   7   1      430.53      417.46     11.92 o 
   8   7   1      279.50      297.36      8.73 o 
   9   7   1      267.42      262.03      7.04 o 
  10   7   1       67.31       74.19      4.28 o 
  11   7   1       47.68       49.26      6.08 o 
  12   7   1        3.94        0.06      3.41 o 
  13   7   1        0.00        1.83      2.79 o 
 -12   8   1       20.30       15.32      7.06 o 
 -11   8   1       25.03       19.61      8.94 o 
 -10   8   1       12.95        7.25      4.83 o 
  -9   8   1        2.47        2.65      2.28 o 
  -8   8   1       52.18       53.95      5.90 o 
  -7   8   1      257.53      251.37      8.30 o 
  -6   8   1      411.25      368.06     11.46 o 
  -5   8   1     1017.94     1127.77     32.88 o 
  -4   8   1      267.07      272.41      5.26 o 
  -3   8   1       72.11       73.46      2.25 o 
  -2   8   1      248.18      262.74      4.84 o 
  -1   8   1      106.07       96.05      3.26 o 
   0   8   1        0.70        1.06      0.74 o 
   1   8   1       62.85       57.08      3.56 o 
   2   8   1       59.33       76.90      2.29 o 
   3   8   1      214.87      214.79      3.48 o 
   4   8   1       97.32       82.08      3.12 o 
   5   8   1        0.03        1.57      1.94 o 
   6   8   1        2.59        5.36      2.51 o 
   7   8   1        1.18       -1.52      2.06 o 
   8   8   1       68.72       64.78      5.32 o 
   9   8   1       91.27       96.97      6.86 o 
  10   8   1        7.77        3.93      5.87 o 
  11   8   1       17.20       13.11      5.64 o 
  12   8   1        8.72       15.57     11.95 o 
 -11   9   1        0.70        3.74      2.08 o 
 -10   9   1       64.67       84.23     16.73 o 
  -9   9   1        0.03        0.97      3.05 o 
  -8   9   1       76.50       62.84      5.10 o 
  -7   9   1        5.52        8.03      3.03 o 
  -6   9   1      267.78      263.28      8.33 o 
  -5   9   1        2.51        0.52      3.07 o 
  -4   9   1       11.76       11.65      3.13 o 
  -3   9   1      434.65      482.96     11.95 o 
  -2   9   1       61.04       54.62      2.36 o 
  -1   9   1       14.33       14.57      1.18 o 
   0   9   1      101.25       89.48      3.78 o 
   1   9   1       27.21       25.17      6.61 o 
   2   9   1      142.56      115.59      4.80 o 
   3   9   1       16.86       11.01      2.91 o 
   4   9   1       20.16       16.01      4.16 o 
   5   9   1      486.89      522.20     14.00 o 
   6   9   1       17.65       17.16      5.84 o 
   7   9   1        8.50        8.97      2.90 o 
   8   9   1       15.94       21.66      7.52 o 
   9   9   1      312.43      339.15     12.68 o 
  10   9   1        3.79        1.89      5.90 o 
  11   9   1       51.70       69.88     15.81 o 
 -10  10   1        0.56       -0.31      3.65 o 
  -9  10   1       23.41       15.16      6.78 o 
  -8  10   1      121.48      163.88     13.23 o 
  -7  10   1       10.94        5.07      3.12 o 
  -6  10   1      109.16       98.30      5.51 o 
  -5  10   1       91.29       88.96      3.71 o 
  -4  10   1      159.50      146.55     11.54 o 
  -3  10   1        3.21        2.72      1.75 o 
  -2  10   1        0.34       -0.45      1.78 o 
  -1  10   1       57.64       73.00      4.76 o 
   0  10   1       97.08       81.84      4.62 o 
   1  10   1       79.65       76.49      4.28 o 
   2  10   1       76.08       85.62      4.09 o 
   3  10   1      138.16      150.86      6.79 o 
   4  10   1       31.16       22.97     10.40 o 
   5  10   1      162.45      142.05     20.60 o 
   6  10   1      145.39      145.29      8.86 o 
   7  10   1       76.90       71.80      3.94 o 
   8  10   1       10.61        6.45      5.07 o 
   9  10   1        0.50        2.76      2.39 o 
  10  10   1        0.00        1.22      2.12 o 
  -9  11   1       12.00        2.18      4.39 o 
  -8  11   1       41.68       30.81     14.52 o 
  -7  11   1      252.23      260.67     10.31 o 
  -6  11   1        1.34        3.21      4.84 o 
  -5  11   1       12.45        8.30      5.26 o 
  -4  11   1       89.54      100.43     12.09 o 
  -3  11   1      295.79      262.71     11.49 o 
  -2  11   1       72.02      107.35      4.61 o 
  -1  11   1        7.03        4.43      2.68 o 
   0  11   1        6.31        8.87      2.97 o 
   1  11   1      108.80      128.36      7.04 o 
   2  11   1       42.53       41.47      8.01 o 
   3  11   1       59.62       68.85      5.43 o 
   4  11   1       47.20       39.55     13.40 o 
   5  11   1      138.78      122.91     10.00 o 
   6  11   1        3.58       12.30      6.04 o 
   7  11   1        6.42        4.43      4.36 o 
   8  11   1       74.47       69.50     12.79 o 
   9  11   1       11.04       28.22     22.62 o 
  -7  12   1        9.64        9.80      6.57 o 
  -6  12   1       83.93       77.28     13.85 o 
  -5  12   1       31.55       30.36     10.87 o 
  -4  12   1       10.91        5.21      3.30 o 
  -3  12   1       19.41       16.04      6.99 o 
  -2  12   1       58.04       60.87      8.99 o 
  -1  12   1        3.62        2.50      2.20 o 
   0  12   1      242.46      287.36      6.61 o 
   1  12   1       25.47       24.71      8.01 o 
   2  12   1       47.82       49.86     12.76 o 
   3  12   1       13.12       12.18      5.08 o 
   4  12   1        2.06        2.98      2.43 o 
   5  12   1        6.46        8.59      4.37 o 
   6  12   1        1.79        0.18      2.82 o 
   7  12   1        3.20        8.25      5.01 o 
  -5  13   1       29.85       23.95     11.69 o 
  -4  13   1       20.72       16.58      8.17 o 
  -3  13   1       26.25       22.53      8.37 o 
  -2  13   1       89.08       79.75      5.39 o 
  -1  13   1        3.71        4.34      2.92 o 
   0  13   1      308.15      315.75      9.55 o 
   1  13   1        0.04        1.55      2.35 o 
   2  13   1      167.14      182.60      6.67 o 
   3  13   1       60.40       76.78      9.53 o 
   4  13   1       84.44       78.40      9.48 o 
   5  13   1       41.22       21.71     11.26 o 
 -15   0   2       45.98       35.70     24.06 o 
 -14   0   2        8.16       11.85      5.11 o 
 -13   0   2      113.83      107.56      5.85 o 
 -12   0   2      212.69      253.59     11.82 o 
 -11   0   2     1888.68     1820.10     32.06 o 
 -10   0   2      286.15      275.08      9.23 o 
  -9   0   2      625.25      705.96     13.61 o 
  -8   0   2       91.89       90.36      4.53 o 
  -7   0   2        4.77        6.17      2.62 o 
  -6   0   2      171.30      225.49      4.49 o 
  -5   0   2      377.48      473.06      7.57 o 
  -4   0   2      126.77      151.69      3.37 o 
  -3   0   2       43.43       33.01      2.01 o 
  -2   0   2     4052.03     3914.27     40.08 o 
   0   0   2     3324.61     2917.86     17.61 o 
   1   0   2     2508.06     2310.28     12.07 o 
   2   0   2      322.80      301.76      5.07 o 
   3   0   2        1.62        5.51      1.58 o 
   4   0   2      151.59      157.08      3.05 o 
   5   0   2      707.89      819.22     15.55 o 
   6   0   2      562.71      661.13      7.45 o 
   7   0   2     1092.04     1157.36     64.86 o 
   8   0   2      195.31      229.91      8.59 o 
   9   0   2      346.00      392.52     11.85 o 
  10   0   2     1514.50     1577.18     60.15 o 
  11   0   2      184.02      190.73      7.75 o 
  12   0   2       97.38       76.52      4.68 o 
  13   0   2       51.20       55.43      5.84 o 
  14   0   2       18.96       16.03      9.49 o 
  15   0   2      119.23      134.55      9.26 o 
 -15   1   2       21.80       21.21      8.81 o 
 -14   1   2        2.74        1.75      2.25 o 
 -13   1   2       17.04       18.30      4.98 o 
 -12   1   2       44.58       34.58      9.38 o 
 -11   1   2      555.63      554.18     10.73 o 
 -10   1   2       61.61       63.05      3.72 o 
  -9   1   2       44.64       48.43      5.53 o 
  -8   1   2      385.30      498.58      7.04 o 
  -7   1   2      615.58      624.02      6.54 o 
  -6   1   2      478.03      526.93      7.71 o 
  -5   1   2      474.54      478.74      4.73 o 
  -4   1   2     1311.78     1424.35     25.26 o 
  -3   1   2      532.98      565.45      5.98 o 
  -2   1   2     4004.01     3498.22     16.30 o 
  -1   1   2      268.67      191.61      3.78 o 
   0   1   2      108.16       73.71      1.43 o 
   1   1   2      130.14      133.54      1.74 o 
   2   1   2     2489.81     2490.07     15.12 o 
   3   1   2      794.28      747.28      6.64 o 
   4   1   2     1144.18     1123.89      9.68 o 
   5   1   2      338.54      355.85      5.02 o 
   6   1   2      361.70      388.56      5.64 o 
   7   1   2        1.19        0.25      1.60 o 
   8   1   2       34.87       58.71      3.97 o 
   9   1   2       36.89       47.68      2.78 o 
  10   1   2       80.85       74.63      3.44 o 
  11   1   2        4.80        4.05      2.52 o 
  12   1   2        8.38        9.56      2.93 o 
  13   1   2       57.50       54.94      5.41 o 
  14   1   2        3.19        2.25      2.16 o 
 -15   2   2        9.35        8.43      3.94 o 
 -14   2   2       10.98       10.28      3.15 o 
 -13   2   2       53.74       47.63     13.17 o 
 -12   2   2       18.76       10.89      4.04 o 
 -11   2   2     1031.39     1035.98     17.65 o 
 -10   2   2      233.55      226.30      5.78 o 
  -9   2   2      587.97      600.06      9.13 o 
  -8   2   2      183.76      183.50      4.46 o 
  -7   2   2     1149.09     1167.79     11.47 o 
  -6   2   2       74.69       79.84      2.77 o 
  -5   2   2      330.19      299.07      3.89 o 
  -4   2   2      171.31      192.07      2.27 o 
  -3   2   2      662.20      623.28      6.45 o 
  -2   2   2      108.78       89.94      1.64 o 
  -1   2   2     1565.37     1512.42     12.95 o 
   0   2   2        1.37        1.28      0.73 o 
   3   2   2     1591.54     1549.94     18.67 o 
   4   2   2        7.04        6.46      1.21 o 
   5   2   2      209.06      212.73      3.27 o 
   6   2   2      330.32      354.75      4.62 o 
   7   2   2      630.93      753.94      8.90 o 
   8   2   2       49.31       63.72      2.53 o 
   9   2   2        1.74        6.14      2.48 o 
  10   2   2      156.07      144.87      5.26 o 
  11   2   2       37.06       33.66      3.88 o 
  12   2   2       11.85       11.39      3.09 o 
  13   2   2       15.68        6.87      3.62 o 
  14   2   2        8.19        3.58      2.56 o 
 -15   3   2        2.98        0.30      2.59 o 
 -14   3   2       38.13       33.39     10.05 o 
 -13   3   2        0.68       -0.55      2.30 o 
 -12   3   2      145.69      148.48      7.15 o 
 -11   3   2       24.35       17.01      4.79 o 
 -10   3   2       57.95       60.42      3.27 o 
  -9   3   2        8.39        7.43      1.73 o 
  -8   3   2       19.53       27.15      1.83 o 
  -7   3   2        3.08        2.07      1.05 o 
  -6   3   2      890.33      882.16     11.23 o 
  -5   3   2       16.79       19.37      1.77 o 
  -4   3   2     1202.77     1195.18     13.56 o 
  -3   3   2        0.05        0.59      0.42 o 
  -2   3   2      358.95      389.24      3.84 o 
  -1   3   2      316.28      266.74      3.99 o 
   0   3   2      364.82      358.09      5.40 o 
   1   3   2     9416.32     9251.56     74.36 o 
   2   3   2     5072.38     4824.31     24.35 o 
   3   3   2     1199.76     1267.67     10.09 o 
   4   3   2     1503.44     1471.94     20.79 o 
   5   3   2       96.99       84.63      2.00 o 
   6   3   2      794.16      786.67     16.83 o 
   7   3   2      643.39      667.88      9.17 o 
   8   3   2      217.67      226.98      4.36 o 
   9   3   2      729.23      691.66     12.09 o 
  10   3   2        0.18        0.96      1.44 o 
  11   3   2      145.68      125.39      4.01 o 
  12   3   2        2.89        5.47      1.89 o 
  13   3   2       21.49       14.44      5.39 o 
  14   3   2      105.79      103.95      6.43 o 
 -14   4   2      232.37      251.67     11.79 o 
 -13   4   2       16.48       17.27      5.86 o 
 -12   4   2        3.22        2.04      2.37 o 
 -11   4   2       30.67       31.97      8.45 o 
 -10   4   2      105.35       93.27      4.68 o 
  -9   4   2        0.21        2.99      2.31 o 
  -8   4   2       17.68       19.19      4.06 o 
  -7   4   2        0.59        0.31      2.42 o 
  -6   4   2     2005.80     2040.88     17.25 o 
  -5   4   2      435.51      476.81      9.48 o 
  -4   4   2        9.46        9.80      1.72 o 
  -3   4   2      124.00      111.96      1.73 o 
  -2   4   2      397.44      364.87      4.25 o 
  -1   4   2       72.32       59.06      1.17 o 
   0   4   2      533.41      541.53      4.30 o 
   1   4   2     1100.56     1334.17     15.08 o 
   2   4   2     2153.88     1813.57     19.72 o 
   3   4   2     1585.34     1507.49     17.94 o 
   4   4   2        6.10        4.57      1.02 o 
   5   4   2      433.62      423.38      5.05 o 
   6   4   2       56.54       60.37      2.12 o 
   7   4   2      115.74      137.65      3.92 o 
   8   4   2       62.37       49.10      2.08 o 
   9   4   2      507.75      516.72     12.35 o 
  10   4   2       75.28       84.49      4.56 o 
  11   4   2       19.40       19.47      4.84 o 
  12   4   2        3.08        5.74      3.08 o 
  13   4   2        5.16       10.17      3.38 o 
  14   4   2       93.16      104.80      8.48 o 
 -14   5   2        5.82        4.89      1.54 o 
 -13   5   2       23.86       13.04      4.78 o 
 -12   5   2        0.85        1.92      2.63 o 
 -11   5   2        1.54        3.36      1.63 o 
 -10   5   2      158.80      120.93      6.42 o 
  -9   5   2        8.10       10.11      3.10 o 
  -8   5   2      464.71      491.50      9.96 o 
  -7   5   2      109.32       90.36      3.50 o 
  -6   5   2      240.22      232.48      4.63 o 
  -5   5   2       31.82       21.17      2.00 o 
  -4   5   2       55.72       36.75      1.12 o 
  -3   5   2      316.20      267.48      4.25 o 
  -2   5   2      475.84      477.27      5.98 o 
  -1   5   2       11.76       30.46      0.65 o 
   0   5   2      127.42       85.83      1.82 o 
   1   5   2     1148.55     1142.34     16.12 o 
   2   5   2     2662.22     2674.81     29.35 o 
   3   5   2       34.13       31.03      1.10 o 
   4   5   2       11.07       29.41      1.33 o 
   5   5   2        4.99        3.94      0.98 o 
   6   5   2      129.10      137.79      2.69 o 
   7   5   2        0.38        1.10      0.80 o 
   8   5   2       80.93       91.34      6.72 o 
   9   5   2      652.98      597.71     14.39 o 
  10   5   2       66.78       96.55      4.41 o 
  11   5   2        2.58        3.04      2.40 o 
  12   5   2       56.59       58.27      6.13 o 
  13   5   2       55.39       44.83      6.91 o 
 -13   6   2        7.77        3.96      3.18 o 
 -12   6   2       58.82       57.60      5.57 o 
 -11   6   2       11.88       12.46      5.31 o 
 -10   6   2       19.37       24.11      6.97 o 
  -9   6   2       22.27       31.77      3.63 o 
  -8   6   2      482.49      495.66     13.79 o 
  -7   6   2       48.65       48.21      2.39 o 
  -6   6   2       21.33       15.59      1.70 o 
  -5   6   2      298.42      340.23      7.69 o 
  -4   6   2       65.01       72.27      1.58 o 
  -3   6   2     1979.51     2151.07     14.94 o 
  -2   6   2      379.41      382.89      6.67 o 
  -1   6   2       62.73       80.28      2.94 o 
   0   6   2       75.32       66.86      1.97 o 
   1   6   2      686.73      735.20      5.61 o 
   2   6   2      614.96      611.60      6.02 o 
   3   6   2      658.98      632.31      6.40 o 
   4   6   2       34.67       53.01      2.71 o 
   5   6   2       85.67      114.66      2.48 o 
   6   6   2      250.29      284.02      8.43 o 
   7   6   2       21.24       20.78      4.65 o 
   8   6   2      130.58      109.81      4.49 o 
   9   6   2       80.50       64.34      4.85 o 
  10   6   2        0.86        0.27      2.03 o 
  11   6   2       66.06       55.77      4.27 o 
  12   6   2       21.86       22.26      6.09 o 
  13   6   2       37.16       28.34     11.11 o 
 -13   7   2        1.31        2.56      3.28 o 
 -12   7   2        0.05        0.36      3.68 o 
 -11   7   2       75.77       73.65      7.02 o 
 -10   7   2        7.39        6.00      2.18 o 
  -9   7   2        1.54       -0.16      2.23 o 
  -8   7   2       66.92       60.47      3.67 o 
  -7   7   2        1.14        2.42      1.72 o 
  -6   7   2       12.23        8.69      2.14 o 
  -5   7   2      233.95      223.67      7.40 o 
  -4   7   2       10.26        8.42      0.96 o 
  -3   7   2      165.42      171.02      2.97 o 
  -2   7   2      160.17      163.38      3.95 o 
  -1   7   2       98.22       91.00      2.69 o 
   0   7   2       24.67       26.90      2.29 o 
   1   7   2       13.18       10.25      0.97 o 
   2   7   2       24.21       27.00      1.78 o 
   3   7   2        3.38        0.50      0.56 o 
   4   7   2       32.41       33.33      1.50 o 
   5   7   2        0.26        1.23      1.02 o 
   6   7   2      372.84      368.92      7.44 o 
   7   7   2       11.91       12.35      6.98 o 
   8   7   2       37.90       34.97      7.28 o 
   9   7   2       27.86       16.47      7.45 o 
  10   7   2        8.23       11.91      3.94 o 
  11   7   2        0.22        2.59      1.95 o 
  12   7   2       16.63       20.25     11.70 o 
 -12   8   2        7.84        6.42      8.64 o 
 -11   8   2        0.71        0.85      3.97 o 
 -10   8   2       33.49       20.45      9.77 o 
  -9   8   2      104.28       80.84     10.60 o 
  -8   8   2        1.05        2.02      2.22 o 
  -7   8   2        5.00        4.20      2.91 o 
  -6   8   2      471.47      550.97     16.17 o 
  -5   8   2       25.22       37.73      3.28 o 
  -4   8   2      190.74      179.43      2.87 o 
  -3   8   2      612.51      710.96     11.05 o 
  -2   8   2      877.00      914.15     13.60 o 
  -1   8   2      110.86      137.12      4.04 o 
   0   8   2        7.87       12.71      2.83 o 
   1   8   2      198.17      199.42      4.01 o 
   2   8   2        0.48        0.56      0.32 o 
   3   8   2       79.91       71.30      1.67 o 
   4   8   2        2.13        1.79      1.80 o 
   5   8   2      202.41      196.12      6.78 o 
   6   8   2       31.92       18.24      6.00 o 
   7   8   2       49.19       53.75      5.85 o 
   8   8   2        2.95        2.94      1.70 o 
   9   8   2       70.17       53.22     10.53 o 
  10   8   2       67.24       58.92      6.50 o 
  11   8   2       87.37       76.69     14.03 o 
  12   8   2       14.00        6.78      5.89 o 
 -11   9   2        1.67        2.27      3.43 o 
 -10   9   2        5.51        6.24      4.69 o 
  -9   9   2       56.43       64.34      5.09 o 
  -8   9   2        4.42        6.57      2.45 o 
  -7   9   2        7.09        9.27      2.98 o 
  -6   9   2      287.39      324.63      9.70 o 
  -5   9   2       32.78       25.12      6.94 o 
  -4   9   2       34.12       25.54      2.36 o 
  -3   9   2       21.85       26.43      4.40 o 
  -2   9   2       75.55       73.04      2.50 o 
  -1   9   2        1.01        3.45      1.35 o 
   0   9   2       87.42      119.42      3.24 o 
   1   9   2       46.25       53.28      3.83 o 
   2   9   2      122.64      147.51      5.17 o 
   3   9   2       64.30       76.26      4.51 o 
   4   9   2       36.90       35.25      2.72 o 
   5   9   2        0.03        0.75      1.76 o 
   6   9   2       26.76       12.58      5.12 o 
   7   9   2       55.42       44.53      4.09 o 
   8   9   2        0.32        1.92      5.67 o 
   9   9   2       23.22       22.17      9.24 o 
  10   9   2       13.59       -8.10     11.59 o 
  11   9   2      115.46      126.53     17.60 o 
 -10  10   2       25.65       11.85      9.36 o 
  -9  10   2        0.13        1.43      2.44 o 
  -8  10   2        6.92        4.87      2.58 o 
  -7  10   2       29.97       11.09      5.46 o 
  -6  10   2      247.76      224.07     11.72 o 
  -5  10   2      199.68      216.18     19.72 o 
  -4  10   2        4.34        1.90      2.06 o 
  -3  10   2       37.09       30.85      3.78 o 
  -2  10   2        4.13        3.02      1.66 o 
  -1  10   2      134.30      123.68      4.87 o 
   0  10   2      245.53      236.36      6.12 o 
   1  10   2        2.92        1.80      2.06 o 
   2  10   2       37.69       39.14      4.17 o 
   3  10   2      452.86      473.44     12.93 o 
   4  10   2      136.06      158.46      8.12 o 
   5  10   2       14.90        7.47      5.37 o 
   6  10   2        9.00       14.02     11.15 o 
   7  10   2       34.23       21.42     11.58 o 
   8  10   2       15.72       18.78      7.64 o 
   9  10   2       28.30       42.81      6.49 o 
  10  10   2        0.39        1.06      4.40 o 
  -9  11   2       49.97       55.62     11.52 o 
  -8  11   2       18.68       21.14     13.45 o 
  -7  11   2        1.21       -2.46      4.42 o 
  -6  11   2       60.16       52.40      7.84 o 
  -5  11   2        1.02        1.30      3.79 o 
  -4  11   2       92.37      110.34      9.62 o 
  -3  11   2        7.64        9.95      3.95 o 
  -2  11   2        5.81        5.55      2.36 o 
  -1  11   2       14.81       14.47      3.90 o 
   0  11   2      156.36      153.48      6.23 o 
   1  11   2      240.23      251.87      7.05 o 
   2  11   2      122.41      115.28      6.77 o 
   3  11   2      109.20      109.07      7.24 o 
   4  11   2       79.79       89.49     11.00 o 
   5  11   2       93.51      108.95     10.07 o 
   6  11   2        9.23       11.01      7.25 o 
   7  11   2       15.41       23.14      7.38 o 
   8  11   2        0.40       -1.03     11.46 o 
  -7  12   2       19.02       14.70      6.23 o 
  -6  12   2        1.06        1.38      4.52 o 
  -5  12   2        8.76        9.34      4.43 o 
  -4  12   2       53.09       44.94      6.40 o 
  -3  12   2       32.54       32.32      5.05 o 
  -2  12   2        6.80        2.83      3.74 o 
  -1  12   2       21.20       12.93      6.55 o 
   0  12   2      139.79      137.79      5.02 o 
   1  12   2        0.39        0.65      1.59 o 
   2  12   2       62.82       63.96      6.15 o 
   3  12   2       16.49       12.32      5.61 o 
   4  12   2        1.50        3.99      2.50 o 
   5  12   2       18.18       14.89      6.40 o 
   6  12   2        4.91        7.29      4.20 o 
   7  12   2       19.88       18.59      8.67 o 
  -5  13   2       17.00       12.97      6.21 o 
  -4  13   2        0.00        0.10      2.30 o 
  -3  13   2       32.95       20.51      9.11 o 
  -2  13   2        4.96        8.01      3.39 o 
  -1  13   2        5.60        4.29      2.79 o 
   0  13   2       14.62        7.88      4.47 o 
   1  13   2       46.68       43.10      6.14 o 
   2  13   2       15.99        5.80      2.89 o 
   3  13   2       14.59        8.87      4.07 o 
   4  13   2        6.27        6.10      3.45 o 
 -15   1   3       39.18       32.75     12.96 o 
 -14   1   3       29.43       32.21     11.13 o 
 -13   1   3        7.47        6.56      3.11 o 
 -12   1   3        2.29        1.93      1.62 o 
 -11   1   3      188.13      174.89      6.24 o 
 -10   1   3      233.00      238.45      9.52 o 
  -9   1   3      503.58      497.51      7.75 o 
  -8   1   3       35.10       30.91      3.27 o 
  -7   1   3      495.17      560.23      6.48 o 
  -6   1   3     1466.08     1887.95     25.56 o 
  -5   1   3      827.12      757.42      6.51 o 
  -4   1   3     1899.43     1693.27     14.51 o 
  -3   1   3       72.24       64.75      1.28 o 
  -2   1   3      423.72      493.82      7.60 o 
  -1   1   3      236.76      343.09      6.25 o 
   0   1   3      107.28      118.22      2.47 o 
   1   1   3       40.46       23.46      1.44 o 
   2   1   3     1399.32     1476.01     13.24 o 
   3   1   3       26.70       32.98      1.10 o 
   4   1   3      270.36      249.85      3.63 o 
   5   1   3      247.46      272.31      7.36 o 
   6   1   3      549.16      621.72     14.30 o 
   7   1   3      180.98      173.90      4.51 o 
   8   1   3     1418.12     1511.07     35.63 o 
   9   1   3       27.31       35.81      8.29 o 
  10   1   3      188.34      186.08      5.63 o 
  11   1   3      264.85      262.62      6.23 o 
  12   1   3       34.93       32.46      7.79 o 
  13   1   3       24.65       29.27     10.46 o 
  14   1   3        2.31        1.97      2.06 o 
 -15   2   3        2.98        2.63      2.85 o 
 -14   2   3        0.13        3.17      2.57 o 
 -13   2   3      174.01      167.57      8.47 o 
 -12   2   3      353.14      393.75     10.31 o 
 -11   2   3      165.93      153.91      4.43 o 
 -10   2   3       26.26       25.00      5.69 o 
  -9   2   3     1150.84     1095.19     23.53 o 
  -8   2   3      612.96      572.82      7.76 o 
  -7   2   3        0.01        2.39      1.04 o 
  -6   2   3      625.43      768.39      9.80 o 
  -5   2   3     1337.00     1407.71     18.20 o 
  -4   2   3     3372.42     3469.56     26.09 o 
  -3   2   3      105.59      126.57      1.67 o 
  -2   2   3        0.50        4.60      1.10 o 
  -1   2   3       23.16       27.64      1.46 o 
   0   2   3     6897.08     6715.35     54.41 o 
   1   2   3     2058.40     1863.47     40.54 o 
   2   2   3      158.35      111.56      2.20 o 
   3   2   3      628.98      509.91      3.94 o 
   4   2   3      564.47      736.43     10.29 o 
   5   2   3       79.67      103.00      3.25 o 
   6   2   3       22.89       20.56      3.30 o 
   7   2   3       18.56       25.34      3.21 o 
   8   2   3       26.70       25.57      4.91 o 
   9   2   3        4.19        1.27      1.53 o 
  10   2   3      246.65      239.73      7.39 o 
  11   2   3       10.53       10.58      3.52 o 
  12   2   3      550.69      673.91     28.67 o 
  13   2   3       23.83       15.73      4.73 o 
  14   2   3        0.02        1.87      1.58 o 
 -15   3   3       43.43       24.51      9.52 o 
 -14   3   3       11.51        5.91      4.12 o 
 -13   3   3       92.27       89.09      4.73 o 
 -12   3   3      156.56      145.70      5.85 o 
 -11   3   3      755.03      816.61     26.64 o 
 -10   3   3      201.78      177.05      3.60 o 
  -9   3   3      724.24      736.83     11.41 o 
  -8   3   3      133.64      133.98      4.10 o 
  -7   3   3      121.74      109.11      3.08 o 
  -6   3   3      329.68      279.71      4.37 o 
  -5   3   3       28.18       11.28      1.35 o 
  -4   3   3        0.81        2.47      0.92 o 
  -3   3   3      696.27      706.88      9.75 o 
  -2   3   3       25.90       15.45      1.06 o 
  -1   3   3       64.14       78.52      1.58 o 
   0   3   3      438.82      465.22      6.55 o 
   1   3   3        3.03        0.60      0.52 o 
   2   3   3     1524.71     1767.38     19.24 o 
   3   3   3      111.79      134.90      2.11 o 
   4   3   3       97.07       90.96      3.40 o 
   5   3   3       12.44        9.80      2.57 o 
   6   3   3       55.78       64.21      2.27 o 
   7   3   3       61.70       71.90      3.90 o 
   8   3   3       67.48       64.16      3.87 o 
   9   3   3       11.92       18.89      4.28 o 
  10   3   3       43.42       48.20      4.88 o 
  11   3   3      350.03      333.51      6.93 o 
  12   3   3       14.93       21.99      6.44 o 
  13   3   3      119.04      108.67      7.05 o 
  14   3   3       13.30        9.14      4.84 o 
 -14   4   3       26.74       25.06      8.50 o 
 -13   4   3       28.52       25.42      7.69 o 
 -12   4   3       52.38       44.08     11.80 o 
 -11   4   3        0.54        1.86      2.57 o 
 -10   4   3      338.97      326.10     11.78 o 
  -9   4   3      818.25      877.50     21.08 o 
  -8   4   3      412.06      420.94      9.15 o 
  -7   4   3      398.58      373.06      9.21 o 
  -6   4   3      132.40      143.82      4.76 o 
  -5   4   3      330.41      363.98      6.48 o 
  -4   4   3      509.62      542.36      6.29 o 
  -3   4   3       66.65       71.63      1.86 o 
  -2   4   3      769.30      791.48     17.15 o 
  -1   4   3      225.76      230.95      3.44 o 
   0   4   3        9.14       16.79      1.11 o 
   1   4   3      431.32      437.46      5.18 o 
   2   4   3      350.05      331.91      5.46 o 
   3   4   3     9573.91    10321.18     53.36 o 
   4   4   3      643.97      641.06     13.73 o 
   5   4   3      196.35      185.06      3.91 o 
   6   4   3      444.40      450.13      6.20 o 
   7   4   3       24.78       24.42      2.68 o 
   8   4   3        8.45        6.50      2.05 o 
   9   4   3      501.80      541.87     12.98 o 
  10   4   3        0.58        0.81      1.48 o 
  11   4   3      237.24      210.55      7.97 o 
  12   4   3        1.52        2.73      2.16 o 
  13   4   3      109.42      102.48      8.35 o 
  14   4   3       21.67       11.52      6.31 o 
 -14   5   3        4.55        5.14      2.24 o 
 -13   5   3       10.28        3.69      3.15 o 
 -12   5   3        0.57        2.15      1.55 o 
 -11   5   3       14.31       13.24      4.83 o 
 -10   5   3      122.45      109.23      4.07 o 
  -9   5   3      189.30      175.58      5.02 o 
  -8   5   3       24.29       30.61      7.00 o 
  -7   5   3       14.14       16.83      3.76 o 
  -6   5   3      167.15      162.26      5.23 o 
  -5   5   3      750.94      752.01     10.09 o 
  -4   5   3      245.00      262.11      3.63 o 
  -3   5   3     3085.62     3073.22     19.85 o 
  -2   5   3      154.70      170.76      2.87 o 
  -1   5   3        0.88        1.42      0.71 o 
   0   5   3      118.46      112.24      3.43 o 
   1   5   3       90.23      126.86      3.37 o 
   2   5   3       83.16       75.54      2.35 o 
   3   5   3     6282.05     6024.13     41.55 o 
   4   5   3      813.18      810.55     12.55 o 
   5   5   3        5.43       11.14      3.69 o 
   6   5   3       80.22       87.84      2.32 o 
   7   5   3        4.87        5.49      1.39 o 
   8   5   3       19.53       22.50      3.03 o 
   9   5   3      254.27      261.73      7.71 o 
  10   5   3        1.67        2.72      2.21 o 
  11   5   3       81.89       91.95      4.62 o 
  12   5   3       34.65       39.76      8.39 o 
  13   5   3        0.01        2.18      2.36 o 
 -13   6   3       39.01       39.76      7.55 o 
 -12   6   3       13.17       17.03      5.81 o 
 -11   6   3       22.34       11.82      4.30 o 
 -10   6   3      169.39      219.19     10.16 o 
  -9   6   3        8.37       13.39      4.27 o 
  -8   6   3       50.36       42.28      3.24 o 
  -7   6   3      158.59      144.82      4.58 o 
  -6   6   3       10.03       15.03      2.08 o 
  -5   6   3        0.00        1.37      1.77 o 
  -4   6   3      577.59      562.67      6.54 o 
  -3   6   3      237.09      266.70      3.99 o 
  -2   6   3       62.06       79.98      2.05 o 
  -1   6   3        5.97        4.02      0.75 o 
   0   6   3      617.70      638.73      7.46 o 
   1   6   3        4.68        5.15      1.54 o 
   2   6   3       10.14       17.76      1.09 o 
   3   6   3      942.71      990.23      9.35 o 
   4   6   3      273.92      259.69      3.71 o 
   5   6   3       30.02       23.49      5.57 o 
   6   6   3      156.12      144.98      4.96 o 
   7   6   3      227.39      223.93      8.46 o 
   8   6   3       33.15       25.47      7.05 o 
   9   6   3        1.22        2.50      2.40 o 
  10   6   3       22.71       16.84      6.56 o 
  11   6   3        2.93        1.07      1.81 o 
  12   6   3       20.71       15.23      6.72 o 
  13   6   3        2.64        5.18      2.73 o 
 -13   7   3      134.40      130.34      8.40 o 
 -12   7   3       86.96       61.68     15.39 o 
 -11   7   3        3.77        8.48      6.22 o 
 -10   7   3        0.34        1.17      1.23 o 
  -9   7   3        7.54       10.67      3.63 o 
  -8   7   3       18.43       36.56      2.63 o 
  -7   7   3        7.28       11.84      3.15 o 
  -6   7   3       98.14      103.78      3.38 o 
  -5   7   3       99.88       85.16      3.22 o 
  -4   7   3       68.04       63.65      3.96 o 
  -3   7   3      183.98      199.68      7.14 o 
  -2   7   3      420.55      437.57      6.11 o 
  -1   7   3        9.40        3.86      2.90 o 
   0   7   3       57.49       57.89      1.62 o 
   1   7   3      195.48      202.50      5.14 o 
   2   7   3      360.30      407.78      6.41 o 
   3   7   3      215.83      222.96      3.32 o 
   4   7   3      461.76      512.98      6.74 o 
   5   7   3        0.26        1.21      1.20 o 
   6   7   3       12.67        7.21      4.46 o 
   7   7   3       67.78       48.76     10.82 o 
   8   7   3       46.23       25.38     10.53 o 
   9   7   3        0.16        1.91      2.47 o 
  10   7   3        0.00        2.02      1.58 o 
  11   7   3        1.60        1.67      1.24 o 
  12   7   3        1.75        5.56      2.87 o 
 -12   8   3        2.41        2.70      3.90 o 
 -11   8   3        1.05        0.69      4.20 o 
 -10   8   3       45.32       29.58     11.82 o 
  -9   8   3        7.25        3.17      3.25 o 
  -8   8   3        5.93        4.66      1.99 o 
  -7   8   3      394.20      483.91     19.07 o 
  -6   8   3     1060.70     1068.54     22.03 o 
  -5   8   3      196.60      203.45      8.20 o 
  -4   8   3       89.28       86.69      5.66 o 
  -3   8   3      221.12      244.03      7.07 o 
  -2   8   3       11.71        6.20      1.95 o 
  -1   8   3        3.46        1.36      1.19 o 
   0   8   3      460.60      417.20      8.18 o 
   1   8   3       63.25       50.72      1.54 o 
   2   8   3        6.89        8.61      1.97 o 
   3   8   3      214.17      201.92      3.15 o 
   4   8   3      763.20      791.57     19.79 o 
   5   8   3      912.18      869.52     20.14 o 
   6   8   3      422.83      499.27     18.26 o 
   7   8   3      154.63      151.25      7.24 o 
   8   8   3       80.16       98.29      6.99 o 
   9   8   3        1.16        3.01      3.48 o 
  10   8   3        8.55        3.86      3.63 o 
  11   8   3        0.11        2.26      2.96 o 
 -11   9   3       45.89       47.97      6.84 o 
 -10   9   3        6.86        6.28      5.27 o 
  -9   9   3        2.28        2.29      2.89 o 
  -8   9   3      218.62      201.73      7.72 o 
  -7   9   3        1.20        1.90      2.17 o 
  -6   9   3      140.52      161.52      5.90 o 
  -5   9   3       85.59       75.27      5.78 o 
  -4   9   3        2.56        7.66      3.13 o 
  -3   9   3        0.85        3.09      1.54 o 
  -2   9   3      544.94      535.20     11.60 o 
  -1   9   3      218.54      232.84      6.31 o 
   0   9   3        5.42        2.82      1.39 o 
   1   9   3        4.09        4.89      1.82 o 
   2   9   3      194.13      183.93      6.05 o 
   3   9   3      723.91      757.27     18.04 o 
   4   9   3       32.27       28.72      2.52 o 
   5   9   3       25.09       20.65      4.85 o 
   6   9   3        2.05        2.25      1.41 o 
   7   9   3       13.30        9.55      4.92 o 
   8   9   3        0.11        2.51      2.02 o 
   9   9   3       26.05       17.87     11.52 o 
  10   9   3       49.48       66.37     13.59 o 
 -10  10   3        3.84        1.56      2.75 o 
  -9  10   3       39.47       43.60      4.47 o 
  -8  10   3        9.97        9.36      3.46 o 
  -7  10   3       12.23       17.04      5.90 o 
  -6  10   3       13.12       10.58      4.05 o 
  -5  10   3       94.34       82.86      5.71 o 
  -4  10   3      331.68      394.53      8.01 o 
  -3  10   3       79.90       79.53      4.55 o 
  -2  10   3      195.69      163.51      6.50 o 
  -1  10   3        0.29        1.54      2.02 o 
   0  10   3      202.37      219.27      6.56 o 
   1  10   3      173.93      175.42      5.64 o 
   2  10   3      292.60      286.85      8.12 o 
   3  10   3       74.05       62.55      4.58 o 
   4  10   3       45.67       50.61     11.71 o 
   5  10   3      115.05      114.97      9.36 o 
   6  10   3        3.10        3.10      3.91 o 
   7  10   3       15.80        9.79      7.30 o 
   8  10   3        0.95       -4.36      9.06 o 
   9  10   3        4.56       -2.77      8.90 o 
  -9  11   3        7.79        8.22      6.18 o 
  -8  11   3       34.59       31.45     13.05 o 
  -7  11   3       75.91       64.36     11.81 o 
  -6  11   3       10.05        9.53      4.40 o 
  -5  11   3       89.50       80.09      5.00 o 
  -4  11   3      514.88      633.24     20.09 o 
  -3  11   3        6.94        4.07      1.70 o 
  -2  11   3       38.26       36.19     13.70 o 
  -1  11   3      115.59      128.03      5.31 o 
   0  11   3       18.55       12.07      3.85 o 
   1  11   3      200.10      205.66      7.43 o 
   2  11   3      124.21       97.65      5.04 o 
   3  11   3       11.86        8.44      3.81 o 
   4  11   3       36.84       48.11     11.95 o 
   5  11   3       15.38        9.34      5.49 o 
   6  11   3        3.33        3.74      2.85 o 
   7  11   3        0.17       -0.20      9.30 o 
   8  11   3       27.50       27.05     18.82 o 
  -7  12   3       96.52      100.65     20.97 o 
  -6  12   3       19.90       21.68     10.25 o 
  -5  12   3        3.82        0.89      3.46 o 
  -4  12   3       72.08       58.69      5.74 o 
  -3  12   3       59.79       70.96      5.52 o 
  -2  12   3        0.36        2.96      2.50 o 
  -1  12   3      271.87      263.20      7.25 o 
   0  12   3       83.85       84.01      8.62 o 
   1  12   3       18.91       17.58      5.32 o 
   2  12   3        4.03        4.35      2.23 o 
   3  12   3       26.27       42.44      7.72 o 
   4  12   3        5.19        3.26      3.07 o 
   5  12   3        0.01        1.90      2.32 o 
   6  12   3        0.30        1.44      2.48 o 
  -4  13   3       96.06       88.69      8.33 o 
  -3  13   3       48.72       45.04      8.58 o 
  -2  13   3       26.71       15.93      9.15 o 
  -1  13   3        2.17        0.38      2.03 o 
   0  13   3        7.52        4.58      3.09 o 
   1  13   3        3.51        5.65      3.29 o 
   2  13   3        0.09        1.81      1.41 o 
   3  13   3        1.27        3.20      2.74 o 
   4  13   3        2.67        4.40      2.75 o 
 -15   0   4      177.36      186.89     10.45 o 
 -14   0   4        2.66        4.27      4.88 o 
 -13   0   4        4.18        2.37      3.19 o 
 -12   0   4        2.44        0.02      4.64 o 
 -11   0   4     1489.63     1382.86     36.18 o 
 -10   0   4      535.33      586.94     19.81 o 
  -9   0   4       69.37       62.05      7.56 o 
  -8   0   4       69.27       67.04      7.08 o 
  -7   0   4        1.52        2.12      4.90 o 
  -6   0   4     3261.77     3232.97     23.44 o 
  -5   0   4     1445.01     1467.75     24.66 o 
  -4   0   4      805.90     1039.71     13.29 o 
  -3   0   4     7989.50     8272.24     86.04 o 
  -2   0   4      514.16      551.06      7.98 o 
  -1   0   4      735.52      893.52     10.15 o 
   0   0   4       87.78      138.75      3.68 o 
   1   0   4      682.33      680.91     34.28 o 
   2   0   4     5567.35     5715.88     30.27 o 
   3   0   4     2415.12     2094.79     24.35 o 
   4   0   4      197.28      146.03      9.60 o 
   5   0   4     1662.45     1592.47     59.61 o 
   6   0   4       40.53       50.47      3.59 o 
   7   0   4        7.27        5.74      2.86 o 
   8   0   4     1309.41     1433.07     29.98 o 
   9   0   4       61.83       42.13      5.69 o 
  10   0   4        2.73        2.23      2.27 o 
  11   0   4        2.72        0.73      2.81 o 
  12   0   4      329.54      324.54     16.44 o 
  13   0   4        0.64        0.11      3.57 o 
  14   0   4       31.65       37.50     18.55 o 
 -15   1   4       15.88       12.59      5.73 o 
 -14   1   4       56.78       63.71      5.79 o 
 -13   1   4        3.88        5.40      2.64 o 
 -12   1   4       62.25       53.58      9.03 o 
 -11   1   4      105.11       94.67      4.73 o 
 -10   1   4      342.83      342.64     10.72 o 
  -9   1   4       10.06        3.65      2.84 o 
  -8   1   4      180.45      193.05      4.23 o 
  -7   1   4      740.86      824.24      8.13 o 
  -6   1   4       29.89       52.43      2.60 o 
  -5   1   4       66.05       81.92      4.18 o 
  -4   1   4      617.72      553.93      9.10 o 
  -3   1   4     2227.16     1981.64     10.93 o 
  -2   1   4        8.94        3.98      0.90 o 
  -1   1   4       85.04      101.94      1.91 o 
   0   1   4        4.46        0.31      0.97 o 
   2   1   4     1752.94     1477.83     16.19 o 
   3   1   4        0.96        0.68      0.69 o 
   4   1   4       89.50      118.97      3.66 o 
   5   1   4      876.46      957.11     19.20 o 
   6   1   4      231.77      220.48      4.84 o 
   7   1   4      197.83      201.70      5.04 o 
   8   1   4        2.32        1.01      2.10 o 
   9   1   4       41.10       38.51      8.33 o 
  10   1   4      238.79      258.56      6.43 o 
  11   1   4       18.07       12.68      3.38 o 
  12   1   4       12.25       10.99      3.28 o 
  13   1   4       46.01       36.62     12.26 o 
  14   1   4        2.98        5.21      2.77 o 
 -15   2   4       37.38       30.00     12.05 o 
 -14   2   4       21.36       23.38      8.33 o 
 -13   2   4       10.87        7.90      4.09 o 
 -12   2   4       69.24       86.29      7.83 o 
 -11   2   4       39.33       37.39      7.94 o 
 -10   2   4        0.87        3.28      1.81 o 
  -9   2   4      621.73      584.22     11.41 o 
  -8   2   4       46.29       37.39      2.61 o 
  -7   2   4       25.18       26.61      2.47 o 
  -6   2   4        3.43        1.48      1.09 o 
  -5   2   4        0.75        0.96      1.04 o 
  -4   2   4     5819.14     6316.97     61.03 o 
  -3   2   4       12.69       13.28      1.53 o 
  -2   2   4       21.56       17.44      1.02 o 
  -1   2   4     1070.32      966.40     12.09 o 
   0   2   4      442.56      387.93      4.51 o 
   1   2   4      508.33      469.27      3.18 o 
   2   2   4      733.13      723.78      5.86 o 
   3   2   4      165.09      157.21      3.21 o 
   4   2   4      112.67      123.50      5.03 o 
   5   2   4        0.05        8.80      2.87 o 
   6   2   4      162.49      140.55      4.52 o 
   7   2   4        9.26       12.12      3.43 o 
   8   2   4      799.06      905.37     18.06 o 
   9   2   4        7.98        2.35      2.02 o 
  10   2   4      133.04      139.83      5.08 o 
  11   2   4      693.58      796.89     17.01 o 
  12   2   4       12.83       17.51      4.13 o 
  13   2   4       20.05        6.91      3.61 o 
  14   2   4        5.56        5.95      2.60 o 
 -15   3   4       56.80       55.91     20.21 o 
 -14   3   4        0.72        4.47      2.46 o 
 -13   3   4       14.34       16.44      5.29 o 
 -12   3   4        1.14        1.11      2.43 o 
 -11   3   4        0.62        2.07      2.61 o 
 -10   3   4      136.42      111.47      3.73 o 
  -9   3   4     1474.18     1417.71     19.32 o 
  -8   3   4        3.66        2.55      1.36 o 
  -7   3   4      162.27      166.74      5.74 o 
  -6   3   4      664.80      636.25      7.94 o 
  -5   3   4        1.14        0.42      0.89 o 
  -4   3   4      104.36       80.97      2.35 o 
  -3   3   4        9.78       19.10      1.24 o 
  -2   3   4     2407.09     2393.97     21.54 o 
  -1   3   4     1656.77     1443.92     23.92 o 
   0   3   4      673.47      632.41     10.58 o 
   1   3   4       76.26       75.79      2.72 o 
   2   3   4      933.28      838.69     14.57 o 
   3   3   4      615.22      529.35      5.28 o 
   4   3   4      453.05      441.10      5.10 o 
   5   3   4       32.29       26.37      2.07 o 
   6   3   4       91.35       80.14      3.98 o 
   7   3   4        8.27       12.47      3.75 o 
   8   3   4       19.78       15.19      4.37 o 
   9   3   4        5.20        2.62      1.81 o 
  10   3   4      108.30       86.36      4.07 o 
  11   3   4       77.26       85.51      4.34 o 
  12   3   4        0.72        0.20      2.41 o 
  13   3   4       29.41       23.91      8.95 o 
  14   3   4       94.83      112.82      9.44 o 
 -14   4   4       61.34       72.75     11.54 o 
 -13   4   4        8.49        8.03      4.02 o 
 -12   4   4       24.56       22.27      7.23 o 
 -11   4   4       78.25      106.64      5.73 o 
 -10   4   4        0.11        3.70      2.41 o 
  -9   4   4      569.21      547.75     15.62 o 
  -8   4   4      577.59      602.43     12.98 o 
  -7   4   4      169.28      129.48      3.35 o 
  -6   4   4      585.78      569.38     10.08 o 
  -5   4   4      457.51      431.21      4.00 o 
  -4   4   4       63.59       89.09      1.65 o 
  -3   4   4        0.20        0.94      1.07 o 
  -2   4   4     2993.85     3078.54     23.87 o 
  -1   4   4       77.37      107.61      3.60 o 
   0   4   4       51.91       87.61      2.76 o 
   1   4   4      515.56      556.72     14.20 o 
   2   4   4      219.01      254.22      2.81 o 
   3   4   4     1180.59     1119.67     13.41 o 
   4   4   4      983.51     1063.61     21.82 o 
   5   4   4      186.82      166.28      4.04 o 
   6   4   4       22.47       26.79      2.69 o 
   7   4   4       17.63       33.11      3.79 o 
   8   4   4      404.68      360.32      8.00 o 
   9   4   4       13.43       16.19      4.06 o 
  10   4   4        1.77        4.27      1.80 o 
  11   4   4        1.31        3.00      2.15 o 
  12   4   4        2.61       -0.57      2.43 o 
  13   4   4        0.40        2.06      3.25 o 
 -14   5   4        1.90        2.47      1.51 o 
 -13   5   4      138.71      161.34      6.05 o 
 -12   5   4       78.73       72.08      8.80 o 
 -11   5   4       31.22       29.55      7.55 o 
 -10   5   4      183.60      177.15      7.91 o 
  -9   5   4      556.21      492.75     11.58 o 
  -8   5   4       86.81       70.09      3.47 o 
  -7   5   4       37.62       39.25      2.99 o 
  -6   5   4       14.81       22.03      4.29 o 
  -5   5   4      367.98      368.14      6.56 o 
  -4   5   4       10.78       12.19      1.99 o 
  -3   5   4      146.57      131.49      2.63 o 
  -2   5   4        5.05        3.05      1.23 o 
  -1   5   4       20.02       15.23      1.29 o 
   0   5   4     1301.95     1440.75     19.76 o 
   1   5   4       67.98       74.33      1.85 o 
   2   5   4      105.74      114.61      2.59 o 
   3   5   4      892.95      880.71     10.86 o 
   4   5   4        1.64        6.48      2.49 o 
   5   5   4      361.80      429.59     13.67 o 
   6   5   4       56.41       68.05      3.24 o 
   7   5   4      126.38      141.17      6.16 o 
   8   5   4      254.05      223.84      9.57 o 
   9   5   4        2.59        1.84      1.85 o 
  10   5   4       41.12       47.77      5.13 o 
  11   5   4       31.47       20.83      7.43 o 
  12   5   4       62.89       69.82      5.87 o 
  13   5   4        1.34        1.42      2.36 o 
 -13   6   4       30.93       23.15      9.55 o 
 -12   6   4      185.01      196.79     10.03 o 
 -11   6   4        1.27        0.76      1.18 o 
 -10   6   4        6.85        6.99      1.86 o 
  -9   6   4       60.82       60.48      4.28 o 
  -8   6   4      288.75      286.94     10.78 o 
  -7   6   4      232.63      260.99      6.64 o 
  -6   6   4        8.33        5.06      2.35 o 
  -5   6   4      664.27      675.09      9.58 o 
  -4   6   4      426.84      465.47      6.62 o 
  -3   6   4      191.64      205.22      3.38 o 
  -2   6   4      189.54      211.44      4.12 o 
  -1   6   4       30.85       31.41      1.71 o 
   0   6   4       80.85       87.35      3.27 o 
   1   6   4        2.31        8.64      2.57 o 
   2   6   4       40.63       57.57      3.00 o 
   3   6   4     1964.95     1998.32     60.66 o 
   4   6   4      424.30      398.51     11.88 o 
   5   6   4     1276.13     1377.54     43.51 o 
   6   6   4       30.95       42.45     12.98 o 
   7   6   4       62.18       40.76      8.21 o 
   8   6   4      168.12      168.17      7.21 o 
   9   6   4       63.96       49.48      6.51 o 
  10   6   4        5.86        2.79      2.85 o 
  11   6   4       16.58       14.31      4.27 o 
  12   6   4        0.97        0.21      2.39 o 
 -13   7   4       32.96       25.63     11.29 o 
 -12   7   4       90.36       77.72     17.61 o 
 -11   7   4      108.10      121.95     13.90 o 
 -10   7   4       14.97       22.05      5.15 o 
  -9   7   4       91.40       71.44      3.91 o 
  -8   7   4      149.96      158.28      5.36 o 
  -7   7   4       74.02       80.24      4.12 o 
  -6   7   4        6.27        4.32      1.81 o 
  -5   7   4        0.85        1.20      1.04 o 
  -4   7   4      144.13      147.95      3.06 o 
  -3   7   4        4.54        2.31      0.68 o 
  -2   7   4       10.47        8.29      0.94 o 
  -1   7   4      377.44      392.19      5.73 o 
   0   7   4       71.82       64.91      2.42 o 
   1   7   4      181.72      227.40      4.12 o 
   2   7   4      562.19      554.91      7.54 o 
   3   7   4       24.29       33.01      3.73 o 
   4   7   4        1.30        2.08      1.22 o 
   5   7   4       69.04       79.52      5.87 o 
   6   7   4       42.20       33.97      9.08 o 
   7   7   4        0.00        1.49      4.52 o 
   8   7   4       74.50       62.58      5.79 o 
   9   7   4        0.00        0.20      1.82 o 
  10   7   4       10.05       14.16      9.10 o 
  11   7   4       19.52       12.92      7.97 o 
  12   7   4       22.88       18.99     13.26 o 
 -12   8   4       72.72       68.28     24.17 o 
 -11   8   4       38.03       16.95     11.91 o 
 -10   8   4      103.80      122.99     11.57 o 
  -9   8   4       49.66       30.82     10.83 o 
  -8   8   4       45.72       59.13      6.99 o 
  -7   8   4        0.34        5.09      2.48 o 
  -6   8   4        9.42        8.38      3.45 o 
  -5   8   4      126.30      118.67      5.01 o 
  -4   8   4       96.89       94.69      3.38 o 
  -3   8   4        5.37        6.82      2.00 o 
  -2   8   4       87.86       89.56      4.43 o 
  -1   8   4      263.92      262.58      5.06 o 
   0   8   4       48.48       57.24      1.48 o 
   1   8   4      205.40      204.23      5.15 o 
   2   8   4      146.51      162.20      3.46 o 
   3   8   4     1516.57     1526.14     27.55 o 
   4   8   4      103.61       85.76      3.52 o 
   5   8   4     1036.11     1036.05     19.06 o 
   6   8   4        0.66        1.29      3.18 o 
   7   8   4        1.74       -1.58      8.84 o 
   8   8   4       11.35        6.14      5.16 o 
   9   8   4       43.16       30.40     14.47 o 
  10   8   4       32.19       22.70     11.40 o 
  11   8   4        2.83        3.13      2.96 o 
 -11   9   4      471.40      509.18     13.61 o 
 -10   9   4       15.31        4.79      3.95 o 
  -9   9   4       32.76       13.97      5.91 o 
  -8   9   4       62.48       63.06      6.75 o 
  -7   9   4      103.05       97.35      5.57 o 
  -6   9   4        1.45        2.66      2.29 o 
  -5   9   4       79.35       73.08      4.78 o 
  -4   9   4        0.40       -0.39      1.27 o 
  -3   9   4        0.97        1.58      1.70 o 
  -2   9   4      209.82      232.66      5.42 o 
  -1   9   4       16.44       13.81      3.19 o 
   0   9   4       26.92       28.89      3.13 o 
   1   9   4      235.54      258.42      6.38 o 
   2   9   4        0.35        1.81      2.35 o 
   3   9   4       89.16       99.11      5.00 o 
   4   9   4       31.75       43.60      5.40 o 
   5   9   4       20.52       27.81      3.18 o 
   6   9   4      203.69      228.87      9.11 o 
   7   9   4       30.11       10.73      8.66 o 
   8   9   4        4.94        3.04      2.99 o 
   9   9   4       12.10       12.65      8.31 o 
  10   9   4        5.43        9.14      7.49 o 
 -10  10   4        5.72       10.38      5.95 o 
  -9  10   4      294.22      354.82     11.43 o 
  -8  10   4       83.86       98.73      8.56 o 
  -7  10   4       16.87       10.13      5.34 o 
  -6  10   4       69.75       61.11      5.30 o 
  -5  10   4       66.46       65.98      3.76 o 
  -4  10   4       75.07       77.55      3.15 o 
  -3  10   4       45.84       43.55      2.91 o 
  -2  10   4       72.19       68.75      3.99 o 
  -1  10   4      113.09      121.72      5.04 o 
   0  10   4       43.51       35.71      3.77 o 
   1  10   4        7.98        5.44      1.97 o 
   2  10   4       24.71       15.48      5.13 o 
   3  10   4      207.21      221.26      8.87 o 
   4  10   4      101.97      109.41      6.98 o 
   5  10   4        4.38        5.24      4.20 o 
   6  10   4       82.22       71.44     30.00 o 
   7  10   4       92.81       57.24     37.09 o 
   8  10   4        2.79        0.76      3.33 o 
   9  10   4       19.27        3.07      5.17 o 
  -9  11   4      107.53      129.01     26.82 o 
  -8  11   4       10.01       15.34     10.02 o 
  -7  11   4      119.09      127.27     19.04 o 
  -6  11   4        2.64        1.93      3.58 o 
  -5  11   4       15.61       17.19      7.47 o 
  -4  11   4       18.62       17.16      5.55 o 
  -3  11   4        2.89        2.95      2.33 o 
  -2  11   4      170.03      169.55     11.71 o 
  -1  11   4      217.91      223.73      6.30 o 
   0  11   4       44.28       40.56      9.42 o 
   1  11   4       37.17       36.61      5.33 o 
   2  11   4       16.04       12.19      3.37 o 
   3  11   4       60.71       79.04      8.37 o 
   4  11   4        5.87        9.55      4.63 o 
   5  11   4        8.18       11.29      5.31 o 
   6  11   4        0.09       -4.90      9.87 o 
   7  11   4       33.48       39.31     26.79 o 
   8  11   4       76.08       57.56     50.31 o 
  -7  12   4       29.64       28.93      6.71 o 
  -6  12   4       17.11       12.53      4.50 o 
  -5  12   4       63.90       62.58      9.24 o 
  -4  12   4      120.11      121.14      5.40 o 
  -3  12   4       21.18       15.65      6.02 o 
  -2  12   4      192.30      220.14      9.16 o 
  -1  12   4       55.98       50.60      5.18 o 
   0  12   4       47.12       36.17      4.47 o 
   1  12   4       29.22       26.19      8.75 o 
   2  12   4       12.43        4.09      3.62 o 
   3  12   4       17.57       19.50      6.57 o 
   4  12   4       32.41       36.92      5.28 o 
   5  12   4       30.96       28.95     12.12 o 
   6  12   4       35.63       19.10     16.39 o 
  -4  13   4       23.05       20.25     10.01 o 
  -3  13   4        1.14        2.28      2.86 o 
  -2  13   4        3.98        8.20      4.33 o 
  -1  13   4       18.31       17.05      6.93 o 
   0  13   4      119.47      115.57      6.68 o 
   1  13   4       60.62       67.69      4.82 o 
   2  13   4        4.94        1.93      2.30 o 
   3  13   4       32.37       26.11      6.31 o 
 -15   1   5      112.96      130.31      6.93 o 
 -14   1   5       20.71       21.06      6.98 o 
 -13   1   5       92.57       91.17      8.52 o 
 -12   1   5       22.39       17.48      4.73 o 
 -11   1   5      292.04      291.48      8.26 o 
 -10   1   5      400.36      398.21     15.17 o 
  -9   1   5       23.39       37.30      9.98 o 
  -8   1   5        2.37        1.31      2.76 o 
  -7   1   5      490.86      503.29      8.99 o 
  -6   1   5       22.25       29.74      2.01 o 
  -5   1   5       36.21       32.17      1.21 o 
  -4   1   5     2242.56     2239.77     20.58 o 
  -3   1   5     2289.19     2061.85     25.90 o 
  -2   1   5      659.32      721.75      5.65 o 
  -1   1   5      975.38      911.49     10.68 o 
   0   1   5     1445.64     1327.71     12.43 o 
   1   1   5       48.44       69.63      2.61 o 
   2   1   5      557.13      498.93     10.19 o 
   3   1   5      695.41      841.73     15.78 o 
   4   1   5      598.97      627.80      9.28 o 
   5   1   5      175.74      214.50      5.14 o 
   6   1   5       73.55       63.75      3.09 o 
   7   1   5      225.80      231.85      5.81 o 
   8   1   5       56.73       60.27      4.59 o 
   9   1   5        2.51        3.63      1.66 o 
  10   1   5      183.43      198.77      7.67 o 
  11   1   5        1.98        1.64      2.28 o 
  12   1   5      556.30      621.76     20.08 o 
  13   1   5       53.45       58.81      8.93 o 
  14   1   5       33.84       25.61     11.58 o 
 -15   2   5       42.85       43.93     13.42 o 
 -14   2   5        3.56        2.01      3.47 o 
 -13   2   5        6.27        5.20      2.57 o 
 -12   2   5        2.51        2.08      2.65 o 
 -11   2   5        9.60        3.59      2.44 o 
 -10   2   5        2.24        1.11      2.44 o 
  -9   2   5      736.06      686.78     11.66 o 
  -8   2   5       24.13       35.29      3.59 o 
  -7   2   5      163.01      149.24      3.82 o 
  -6   2   5        0.86        0.61      1.70 o 
  -5   2   5      410.01      490.04      6.24 o 
  -4   2   5      350.02      390.47      4.59 o 
  -3   2   5     1697.60     1711.59     26.46 o 
  -2   2   5     1142.07     1277.26     18.79 o 
  -1   2   5      602.32      753.19     21.41 o 
   0   2   5     2181.17     2105.69     24.13 o 
   1   2   5      374.08      358.22      5.38 o 
   2   2   5      219.21      190.32      4.34 o 
   3   2   5       32.65       26.76     10.02 o 
   4   2   5      551.27      614.47      9.32 o 
   5   2   5      108.86      103.34      4.26 o 
   6   2   5      216.63      201.80      4.82 o 
   7   2   5      305.38      267.82      5.77 o 
   8   2   5       14.87       14.96      4.26 o 
   9   2   5       25.18       22.81      5.66 o 
  10   2   5      204.45      245.12      7.24 o 
  11   2   5       86.15       69.32      6.08 o 
  12   2   5        3.96        5.30      2.77 o 
  13   2   5        0.06        0.35      3.67 o 
 -14   3   5      106.34       98.86      4.99 o 
 -13   3   5        9.80        9.62      3.91 o 
 -12   3   5      200.44      205.69     13.25 o 
 -11   3   5      190.15      201.80      6.51 o 
 -10   3   5      165.35      157.81      6.42 o 
  -9   3   5      337.50      311.27      8.19 o 
  -8   3   5       45.90       37.84      3.21 o 
  -7   3   5      214.78      214.10      5.79 o 
  -6   3   5      746.08      795.90     12.19 o 
  -5   3   5      826.19      939.16     21.80 o 
  -4   3   5      689.93      751.83     10.27 o 
  -3   3   5       17.69       23.78      3.09 o 
  -2   3   5      377.43      411.07      6.58 o 
  -1   3   5      157.05      104.17      2.27 o 
   0   3   5     1973.66     1815.57     23.24 o 
   1   3   5      589.34      546.43      8.24 o 
   2   3   5       74.97      114.69      3.83 o 
   3   3   5      189.91      186.78      3.76 o 
   4   3   5        2.27        2.22      2.11 o 
   5   3   5       28.33       36.29      2.98 o 
   6   3   5        3.34       16.67      4.69 o 
   7   3   5      210.97      212.86      5.37 o 
   8   3   5      324.21      368.87     11.53 o 
   9   3   5      336.31      363.04      9.02 o 
  10   3   5      128.04      120.09      4.19 o 
  11   3   5        3.29        3.29      1.77 o 
  12   3   5       16.93        7.06      4.51 o 
  13   3   5        1.26        3.24      2.80 o 
 -14   4   5       15.78       20.42      8.12 o 
 -13   4   5        4.96        5.17      5.83 o 
 -12   4   5        0.09        2.89      2.07 o 
 -11   4   5      141.16      139.34      8.09 o 
 -10   4   5        3.25        4.11      3.00 o 
  -9   4   5      993.33      981.22     26.38 o 
  -8   4   5      234.58      226.56      3.94 o 
  -7   4   5      305.04      292.72      6.65 o 
  -6   4   5       18.53       19.55      3.87 o 
  -5   4   5        0.94        1.65      1.20 o 
  -4   4   5       83.22       91.96      2.49 o 
  -3   4   5      114.50      121.95      2.76 o 
  -2   4   5      541.43      584.33      7.01 o 
  -1   4   5       53.36       43.48      1.89 o 
   0   4   5        4.92        1.09      0.96 o 
   1   4   5      739.10      749.23      6.47 o 
   2   4   5      875.36      919.63     17.54 o 
   3   4   5        7.42       15.05      2.18 o 
   4   4   5      125.69      122.86      4.31 o 
   5   4   5       18.14       16.34      4.50 o 
   6   4   5        1.93        2.91      1.60 o 
   7   4   5       43.44       36.89      3.61 o 
   8   4   5      130.70      107.76      5.49 o 
   9   4   5        2.26        2.70      1.72 o 
  10   4   5        1.83        2.00      1.94 o 
  11   4   5        3.02        6.80      3.17 o 
  12   4   5       25.99       17.94      8.55 o 
  13   4   5      152.69      196.30      7.94 o 
 -14   5   5       68.75       79.97      6.21 o 
 -13   5   5       68.19       84.32      8.14 o 
 -12   5   5        3.92        2.89      3.88 o 
 -11   5   5       49.39       49.12      6.15 o 
 -10   5   5      135.20      119.14      5.58 o 
  -9   5   5       74.81       83.49      4.85 o 
  -8   5   5      313.45      283.46     10.43 o 
  -7   5   5      177.71      161.93      4.25 o 
  -6   5   5      205.25      232.34      4.53 o 
  -5   5   5      132.87      138.11      2.59 o 
  -4   5   5      142.03      143.70      2.80 o 
  -3   5   5       18.86       33.39      2.76 o 
  -2   5   5       61.27       76.61      2.02 o 
  -1   5   5       23.01       20.47      2.41 o 
   0   5   5       16.02       17.47      1.51 o 
   1   5   5       20.00       17.36      1.42 o 
   2   5   5      117.81       94.19     13.16 o 
   3   5   5      709.43      778.66     19.14 o 
   4   5   5      355.74      356.02      9.83 o 
   5   5   5      912.80      886.73     16.08 o 
   6   5   5       87.46       65.77      4.63 o 
   7   5   5      116.18      110.22      4.93 o 
   8   5   5       65.16       70.95      4.12 o 
   9   5   5        1.41        0.19      2.74 o 
  10   5   5      130.24      110.96      5.61 o 
  11   5   5       10.20        6.50      3.15 o 
  12   5   5       47.52       44.34      5.39 o 
 -13   6   5      205.24      219.71      6.76 o 
 -12   6   5       37.41       32.78     13.97 o 
 -11   6   5        9.69       17.61      5.76 o 
 -10   6   5        6.85        3.78      1.91 o 
  -9   6   5      129.94      101.26      4.43 o 
  -8   6   5      607.18      688.29     17.58 o 
  -7   6   5      739.25      767.82     19.09 o 
  -6   6   5       87.21       92.70      1.95 o 
  -5   6   5      256.45      311.34      4.67 o 
  -4   6   5      454.76      435.11      5.75 o 
  -3   6   5      714.03      758.37      8.04 o 
  -2   6   5      206.74      230.34      5.33 o 
  -1   6   5       65.84       50.56      1.68 o 
   0   6   5      164.93      142.14      5.20 o 
   1   6   5      315.00      313.92      9.77 o 
   2   6   5      221.13      231.81      6.82 o 
   3   6   5      382.58      376.87     13.05 o 
   4   6   5        1.64        2.85      3.54 o 
   5   6   5      180.67      199.91      7.43 o 
   6   6   5      387.98      411.75     12.78 o 
   7   6   5       80.52       67.36      4.55 o 
   8   6   5        0.42        2.27      2.58 o 
   9   6   5       27.61       20.04     11.52 o 
  10   6   5       79.17       79.13      8.02 o 
  11   6   5       33.37       23.31     10.98 o 
  12   6   5        4.36        5.55      4.24 o 
 -13   7   5        4.13        1.49      3.07 o 
 -12   7   5      104.51      119.01     11.97 o 
 -11   7   5      172.98      189.96      9.78 o 
 -10   7   5        0.15       -3.33      4.53 o 
  -9   7   5      424.17      441.19      9.42 o 
  -8   7   5      311.99      335.18      8.67 o 
  -7   7   5      357.17      311.99      9.93 o 
  -6   7   5      605.71      591.60     14.26 o 
  -5   7   5        8.50       13.22      1.85 o 
  -4   7   5      489.95      529.84      7.56 o 
  -3   7   5      317.71      336.91      5.74 o 
  -2   7   5      261.35      236.91      4.56 o 
  -1   7   5       18.52       14.85      2.11 o 
   0   7   5       84.26       69.36      2.21 o 
   1   7   5        7.28        9.45      2.92 o 
   2   7   5      107.18      132.92      5.53 o 
   3   7   5      479.04      533.84     11.68 o 
   4   7   5     1015.63     1122.25     32.28 o 
   5   7   5     2485.63     2628.92     71.24 o 
   6   7   5      202.83      216.73      8.06 o 
   7   7   5       52.54       48.12      4.84 o 
   8   7   5        5.57        7.86      5.94 o 
   9   7   5       57.52       79.57     15.48 o 
  10   7   5        0.86        0.71      2.62 o 
  11   7   5        0.54        1.85      3.09 o 
 -12   8   5       19.17        6.31      6.31 o 
 -11   8   5      162.05      177.43      8.51 o 
 -10   8   5        2.81        3.97      2.95 o 
  -9   8   5      154.72      178.19      6.75 o 
  -8   8   5       34.78       45.13     12.77 o 
  -7   8   5       35.97       41.21      4.97 o 
  -6   8   5      104.07      104.19      5.21 o 
  -5   8   5       63.00       64.93      5.52 o 
  -4   8   5       44.05       40.97      4.56 o 
  -3   8   5      166.38      153.96      4.16 o 
  -2   8   5        8.84       14.59      1.61 o 
  -1   8   5        7.79        3.46      1.50 o 
   0   8   5        1.84        1.27      1.44 o 
   1   8   5       85.12      102.53      3.48 o 
   2   8   5        0.12       -0.37      2.24 o 
   3   8   5      330.66      300.84     17.83 o 
   4   8   5      563.57      583.17     13.66 o 
   5   8   5       67.42       47.32     10.92 o 
   6   8   5       16.32       11.54      4.79 o 
   7   8   5       10.56        2.44      2.91 o 
   8   8   5        3.59        1.33      3.49 o 
   9   8   5        4.44        1.12      3.66 o 
  10   8   5       13.50        7.69      6.53 o 
  11   8   5        0.06        1.16      3.31 o 
 -11   9   5       44.24       39.12     16.24 o 
 -10   9   5       44.91       35.98     15.93 o 
  -9   9   5      304.92      328.67      9.85 o 
  -8   9   5      144.23      161.99      7.94 o 
  -7   9   5      465.27      469.87     11.58 o 
  -6   9   5       54.72       65.21      4.80 o 
  -5   9   5        1.16        3.30      3.02 o 
  -4   9   5      112.53      101.65      3.52 o 
  -3   9   5       24.79       25.41      3.36 o 
  -2   9   5       26.51       22.07      4.76 o 
  -1   9   5        9.16       10.10      2.28 o 
   0   9   5      117.98      105.13      4.00 o 
   1   9   5      108.84      110.83      4.15 o 
   2   9   5       30.90       35.75      2.59 o 
   3   9   5       81.44       59.53      6.25 o 
   4   9   5       45.15       42.49      4.85 o 
   5   9   5      464.74      495.72     24.82 o 
   6   9   5        0.14        3.13      3.04 o 
   7   9   5       13.86        7.49      4.85 o 
   8   9   5        0.45        3.52      3.03 o 
   9   9   5       24.92       33.63      4.55 o 
  10   9   5       35.25       29.04      4.83 o 
 -10  10   5       58.71       51.68      6.21 o 
  -9  10   5       13.50       14.46      6.76 o 
  -8  10   5       89.49       93.16      7.29 o 
  -7  10   5       15.78       19.89      7.56 o 
  -6  10   5      238.93      301.26     13.06 o 
  -5  10   5      245.78      229.63      6.03 o 
  -4  10   5       33.82       19.74      4.81 o 
  -3  10   5       73.54       57.12      4.71 o 
  -2  10   5      169.31      170.48      4.80 o 
  -1  10   5      115.84      136.32      7.89 o 
   0  10   5      485.55      523.79     11.07 o 
   1  10   5      199.72      205.78      6.18 o 
   2  10   5       50.76       52.52      4.10 o 
   3  10   5       23.18       13.97      4.67 o 
   4  10   5        1.54        2.94      2.64 o 
   5  10   5      270.11      220.32     16.60 o 
   6  10   5      148.62      137.57     12.02 o 
   7  10   5        2.24        7.98      7.56 o 
   8  10   5       89.82       75.80     44.35 o 
  -8  11   5       10.86        4.07      4.68 o 
  -7  11   5       27.92       22.31     11.61 o 
  -6  11   5       44.00       46.56      5.89 o 
  -5  11   5       22.16       10.73      7.42 o 
  -4  11   5       51.80       39.78      4.44 o 
  -3  11   5        1.50        0.31      2.36 o 
  -2  11   5        5.39        2.12      3.11 o 
  -1  11   5        0.19        2.59      2.12 o 
   0  11   5        3.27        7.36      3.51 o 
   1  11   5       84.64       91.03      5.50 o 
   2  11   5        0.86        1.04      1.86 o 
   3  11   5       16.84        6.68      4.25 o 
   4  11   5        5.14        2.47      1.84 o 
   5  11   5      331.61      361.31     28.20 o 
   6  11   5       87.53      113.07     20.36 o 
   7  11   5        7.26        6.75      8.77 o 
  -6  12   5      102.69      126.79     10.04 o 
  -5  12   5       30.01       16.66      8.56 o 
  -4  12   5       53.52       56.39      8.85 o 
  -3  12   5       16.58       19.06      7.79 o 
  -2  12   5       35.31       35.10      4.35 o 
  -1  12   5      238.20      229.76      8.57 o 
   0  12   5      184.18      190.44      6.25 o 
   1  12   5        9.93       12.55      4.59 o 
   2  12   5        0.00        1.23      1.91 o 
   3  12   5       49.03       61.56      9.87 o 
   4  12   5        1.67        2.90      2.29 o 
   5  12   5        4.00        4.36      3.08 o 
  -3  13   5      239.86      260.74     17.71 o 
  -2  13   5        0.49        0.42      3.86 o 
  -1  13   5       63.21       57.09     13.14 o 
   0  13   5       35.23       24.54     15.41 o 
   1  13   5        0.23        2.96      3.07 o 
 -15   0   6       41.45       40.60     20.49 o 
 -14   0   6       42.81       27.55     15.08 o 
 -13   0   6      111.41      137.65      8.87 o 
 -12   0   6      289.64      324.64     13.22 o 
 -11   0   6       79.21       89.96      6.93 o 
 -10   0   6      174.77      159.78      9.53 o 
  -9   0   6       65.31       46.49     16.17 o 
  -8   0   6        1.21        1.77      4.40 o 
  -7   0   6     1091.02     1072.71     28.49 o 
  -6   0   6       99.26       85.05      6.21 o 
  -5   0   6      410.51      463.36     13.09 o 
  -4   0   6      330.35      408.70      8.64 o 
  -3   0   6      725.66      852.91     12.95 o 
  -2   0   6     2271.77     2101.80     78.53 o 
  -1   0   6      742.72      973.34     12.76 o 
   0   0   6     9208.86     9463.01     47.40 o 
   1   0   6     1299.28     1422.61     32.57 o 
   2   0   6     1055.54      965.86     17.54 o 
   3   0   6     1022.28      845.73     16.57 o 
   4   0   6     1480.11     1484.62     28.26 o 
   5   0   6      167.65      191.69      9.75 o 
   6   0   6        0.40        1.58      2.45 o 
   7   0   6       37.36       26.72     10.31 o 
   8   0   6        4.59        4.34      2.69 o 
   9   0   6      188.40      188.56      9.93 o 
  10   0   6       99.65       97.74      5.69 o 
  11   0   6       37.63       30.97     10.09 o 
  12   0   6      549.33      650.06     15.01 o 
  13   0   6      111.17      108.98      7.42 o 
 -14   1   6        3.06       -0.40      2.93 o 
 -13   1   6      124.23      107.43     12.49 o 
 -12   1   6       38.61       28.94      7.73 o 
 -11   1   6        1.80        7.68      2.61 o 
 -10   1   6      133.70      118.55      5.03 o 
  -9   1   6      215.73      211.53      6.97 o 
  -8   1   6     1234.57     1314.41     19.55 o 
  -7   1   6       40.07       38.21      7.61 o 
  -6   1   6      192.15      212.58      4.62 o 
  -5   1   6      214.77      212.63      3.52 o 
  -4   1   6      439.25      447.61      3.61 o 
  -3   1   6      225.24      255.65      2.39 o 
  -2   1   6        2.27        8.04      2.03 o 
  -1   1   6     2676.66     2441.86     48.91 o 
   0   1   6      627.98      777.21     30.66 o 
   1   1   6       11.27        2.36      2.12 o 
   2   1   6      135.52      107.93      5.97 o 
   3   1   6     1195.58     1147.48     27.67 o 
   4   1   6       46.29       33.03      6.72 o 
   5   1   6      290.99      278.48      8.48 o 
   6   1   6      160.78      157.10      6.37 o 
   7   1   6      421.52      460.61      8.88 o 
   8   1   6        0.34        1.63      1.51 o 
   9   1   6      117.17      100.90      4.90 o 
  10   1   6        0.11        1.29      2.13 o 
  11   1   6       69.14       81.16      5.26 o 
  12   1   6       10.74        9.58      3.29 o 
  13   1   6        9.03        7.59      4.46 o 
 -14   2   6       39.44       34.25     10.82 o 
 -13   2   6       39.37       40.65     13.68 o 
 -12   2   6       70.54       55.53     11.66 o 
 -11   2   6       44.17       38.24      9.07 o 
 -10   2   6      233.32      224.89      6.39 o 
  -9   2   6      486.89      478.11      9.52 o 
  -8   2   6        7.55        6.62      2.55 o 
  -7   2   6      375.87      371.57      7.11 o 
  -6   2   6        3.36        1.52      1.00 o 
  -5   2   6       51.20       45.90      1.68 o 
  -4   2   6        5.31        1.75      0.72 o 
  -3   2   6      346.96      320.17      4.22 o 
  -2   2   6       18.11       10.98      2.25 o 
  -1   2   6      439.91      441.96      7.41 o 
   0   2   6     1209.40     1283.30     25.58 o 
   1   2   6       19.21        7.95      1.18 o 
   2   2   6       20.72       38.84      4.28 o 
   3   2   6      384.96      414.37      8.56 o 
   4   2   6      363.77      330.46      9.01 o 
   5   2   6      204.75      235.79      6.13 o 
   6   2   6      147.91      164.68      8.09 o 
   7   2   6        2.91        0.66      1.91 o 
   8   2   6       28.90       18.47      4.59 o 
   9   2   6      135.12      135.94      5.02 o 
  10   2   6      406.52      380.94      9.97 o 
  11   2   6       18.68        8.67      3.57 o 
  12   2   6        7.83        4.07      2.79 o 
  13   2   6        2.12        1.67      2.57 o 
 -14   3   6        0.01        2.40      2.15 o 
 -13   3   6       72.22       64.69      4.63 o 
 -12   3   6        6.54        4.95      2.27 o 
 -11   3   6      413.73      430.90     16.15 o 
 -10   3   6       88.35       61.58      6.07 o 
  -9   3   6       73.25       61.45      4.82 o 
  -8   3   6      170.75      164.35      3.87 o 
  -7   3   6       74.80       92.53      3.15 o 
  -6   3   6       12.63       11.41      2.74 o 
  -5   3   6       17.95       16.46      3.44 o 
  -4   3   6      117.01      129.38      3.00 o 
  -3   3   6      278.96      251.73      7.08 o 
  -2   3   6        0.47        1.62      1.74 o 
  -1   3   6      202.73      225.53      6.97 o 
   0   3   6        4.29        0.68      2.91 o 
   1   3   6      686.59      642.66     22.33 o 
   2   3   6      159.00      214.14      4.68 o 
   3   3   6      538.02      549.75      7.50 o 
   4   3   6      126.27      107.51      5.13 o 
   5   3   6       18.98       10.38      2.77 o 
   6   3   6       44.10       27.18      8.74 o 
   7   3   6       48.95       59.03      5.21 o 
   8   3   6       15.30        5.26      2.95 o 
   9   3   6      133.11      151.37      6.26 o 
  10   3   6        8.88        4.32      2.24 o 
  11   3   6        8.85       10.98      3.85 o 
  12   3   6       13.48       10.35      6.21 o 
  13   3   6        5.42        4.62      3.80 o 
 -14   4   6        1.21       -0.49      3.28 o 
 -13   4   6        2.66        0.85      2.63 o 
 -12   4   6        4.64        4.13      2.26 o 
 -11   4   6      439.40      475.72     12.47 o 
 -10   4   6      146.27      159.50      7.81 o 
  -9   4   6       65.56       84.93      6.48 o 
  -8   4   6        3.66        5.50      2.44 o 
  -7   4   6      244.48      232.08      3.52 o 
  -6   4   6        2.21        1.76      1.34 o 
  -5   4   6        3.65        1.23      1.10 o 
  -4   4   6      238.31      248.65      5.61 o 
  -3   4   6     2718.29     2923.33     41.73 o 
  -2   4   6     1172.76     1140.67     57.63 o 
  -1   4   6     1010.06     1024.12     17.54 o 
   0   4   6        1.09       -0.19      2.99 o 
   1   4   6       33.63       36.92      2.62 o 
   2   4   6      207.87      173.81      4.38 o 
   3   4   6      166.42      188.44      4.90 o 
   4   4   6      117.65      129.61      5.35 o 
   5   4   6      121.11      122.70      5.52 o 
   6   4   6      383.14      393.96     10.49 o 
   7   4   6       87.81      104.74      5.33 o 
   8   4   6      304.19      265.42      9.39 o 
   9   4   6       75.53       69.84      4.94 o 
  10   4   6      222.54      243.02      8.47 o 
  11   4   6       19.06       14.05      6.61 o 
  12   4   6        0.44        1.41      2.67 o 
 -13   5   6       24.85       33.49     13.35 o 
 -12   5   6       30.31       25.84      8.13 o 
 -11   5   6       37.01       25.81      8.58 o 
 -10   5   6      162.39      160.15      9.40 o 
  -9   5   6      462.74      475.17     13.86 o 
  -8   5   6       38.83       26.04      5.85 o 
  -7   5   6      307.90      307.72      8.60 o 
  -6   5   6       16.73       14.98      3.13 o 
  -5   5   6        9.55       16.90      3.03 o 
  -4   5   6      116.46      142.75      3.19 o 
  -3   5   6       22.73       20.23      1.52 o 
  -2   5   6        4.65        4.41      1.37 o 
  -1   5   6      273.75      269.86      5.52 o 
   0   5   6      182.88      173.45      4.17 o 
   1   5   6       70.18       65.91      4.92 o 
   2   5   6       75.40      100.75      6.17 o 
   3   5   6      486.22      476.42     11.57 o 
   4   5   6      199.62      154.77      7.22 o 
   5   5   6      253.19      260.83     12.58 o 
   6   5   6      578.68      626.27     17.63 o 
   7   5   6       85.94       85.71      5.11 o 
   8   5   6       12.14        6.66      2.20 o 
   9   5   6      138.97      150.13      7.01 o 
  10   5   6        5.37        3.62      4.48 o 
  11   5   6       44.30       44.55     16.30 o 
  12   5   6        1.72        2.64      3.84 o 
 -13   6   6       22.50       21.61      9.50 o 
 -12   6   6        0.63        1.51      2.19 o 
 -11   6   6       77.43       80.33      4.55 o 
 -10   6   6      260.93      248.23      7.02 o 
  -9   6   6      630.43      688.98     11.94 o 
  -8   6   6      699.73      694.93     15.53 o 
  -7   6   6     1128.71     1187.98     27.02 o 
  -6   6   6     1186.16     1351.51     17.06 o 
  -5   6   6       83.77       84.21      2.96 o 
  -4   6   6       12.26       13.80      3.14 o 
  -3   6   6       65.45       64.58      2.40 o 
  -2   6   6      100.04       91.93      4.21 o 
  -1   6   6        3.93        6.78      1.82 o 
   0   6   6        1.05        2.35      1.41 o 
   1   6   6      127.07      131.73      3.46 o 
   2   6   6        3.49        8.66      6.56 o 
   3   6   6      149.46      134.83     15.94 o 
   4   6   6        0.13        1.58      4.20 o 
   5   6   6     2200.39     2274.49     69.43 o 
   6   6   6       22.19       28.43      7.29 o 
   7   6   6       49.24       57.91      4.05 o 
   8   6   6       89.01       89.44      8.13 o 
   9   6   6        9.41        6.60      5.16 o 
  10   6   6        4.66        6.03      4.52 o 
  11   6   6        8.84        6.56      5.29 o 
 -12   7   6       92.49      125.57      8.97 o 
 -11   7   6       42.55       27.96     13.37 o 
 -10   7   6      172.53      171.18      8.53 o 
  -9   7   6       25.75       17.16      4.70 o 
  -8   7   6        9.40       15.25      3.76 o 
  -7   7   6       67.83       66.62      6.07 o 
  -6   7   6       24.22       24.71      4.11 o 
  -5   7   6       13.45       14.74      3.17 o 
  -4   7   6       21.31       21.39      2.88 o 
  -3   7   6      135.39      140.34      2.88 o 
  -2   7   6      253.41      230.71      4.59 o 
  -1   7   6      270.89      298.62      5.15 o 
   0   7   6      233.29      228.09      3.04 o 
   1   7   6       23.50       22.68      2.47 o 
   2   7   6        3.01        0.99      2.46 o 
   3   7   6      165.52      154.26      6.80 o 
   4   7   6       20.27       27.40      7.81 o 
   5   7   6        0.03        0.47      3.65 o 
   6   7   6        4.10        2.92      1.98 o 
   7   7   6       37.32       18.16      6.73 o 
   8   7   6        0.06        2.27      2.96 o 
   9   7   6       25.81       23.18      8.91 o 
  10   7   6       17.33       10.82      6.93 o 
  11   7   6       25.18       25.82     15.67 o 
 -11   8   6        5.33        3.99      4.31 o 
 -10   8   6       17.67       12.00      5.77 o 
  -9   8   6       16.04       21.79      7.39 o 
  -8   8   6      484.95      542.42     13.53 o 
  -7   8   6       26.06       36.67      5.73 o 
  -6   8   6     1194.13     1324.08     37.62 o 
  -5   8   6      114.64      115.32      9.20 o 
  -4   8   6      150.46      181.12      5.93 o 
  -3   8   6       47.27       62.22      2.34 o 
  -2   8   6       13.39       10.44      2.44 o 
  -1   8   6       10.52       17.45      1.94 o 
   0   8   6      306.35      340.10      8.84 o 
   1   8   6       17.34       18.10      4.28 o 
   2   8   6      621.90      668.61     14.91 o 
   3   8   6       67.51       64.71     10.67 o 
   4   8   6        9.64        7.88      4.53 o 
   5   8   6      200.06      208.69     21.29 o 
   6   8   6       51.46       32.76     16.70 o 
   7   8   6      203.63      242.70     20.36 o 
   8   8   6        0.50        0.73      4.38 o 
   9   8   6       20.58       17.07      7.11 o 
  10   8   6       30.67        8.28      6.40 o 
 -10   9   6       12.75       16.89      5.52 o 
  -9   9   6        4.28        4.29      3.40 o 
  -8   9   6       16.22       10.12      4.21 o 
  -7   9   6        1.04        1.99      2.77 o 
  -6   9   6       20.07       24.98      7.65 o 
  -5   9   6        0.51        0.68      1.44 o 
  -4   9   6      226.59      254.98      6.96 o 
  -3   9   6        8.78       11.04      2.29 o 
  -2   9   6       67.35       83.48      3.16 o 
  -1   9   6      312.23      323.74      8.45 o 
   0   9   6      444.10      443.00      9.45 o 
   1   9   6       43.05       47.49      3.15 o 
   2   9   6      139.57      126.96      5.23 o 
   3   9   6        2.40        3.35      1.87 o 
   4   9   6        1.39        1.14      2.75 o 
   5   9   6        4.57        2.90      3.10 o 
   6   9   6      176.22      182.77     12.73 o 
   7   9   6       56.48       39.55     19.13 o 
   8   9   6       69.23       81.01     16.59 o 
   9   9   6        8.30        9.88      9.42 o 
  -9  10   6       24.13       18.06      9.19 o 
  -8  10   6        1.91        0.57      1.57 o 
  -7  10   6      106.70       95.01      6.46 o 
  -6  10   6      194.96      197.70      7.76 o 
  -5  10   6      388.97      385.76      7.29 o 
  -4  10   6       97.62      117.98      6.13 o 
  -3  10   6       23.64       18.66      6.03 o 
  -2  10   6        3.21        6.49      2.30 o 
  -1  10   6      170.73      192.98      8.45 o 
   0  10   6      181.06      177.93      6.02 o 
   1  10   6       92.16       90.49      7.02 o 
   2  10   6       51.28       55.28      4.10 o 
   3  10   6        7.66        3.46      1.78 o 
   4  10   6      149.76      149.23     10.84 o 
   5  10   6       42.47       33.84     16.23 o 
   6  10   6      519.07      560.07     20.65 o 
   7  10   6      144.76      117.41     12.54 o 
   8  10   6       22.23       21.15     16.88 o 
  -8  11   6        1.09        2.46      1.93 o 
  -7  11   6       90.81      108.13     16.87 o 
  -6  11   6        3.31        1.28      4.67 o 
  -5  11   6       64.06       51.57     18.19 o 
  -4  11   6       27.93       28.07     14.05 o 
  -3  11   6        4.93        4.81      3.79 o 
  -2  11   6        6.83        5.20      2.81 o 
  -1  11   6       85.97       82.58      3.90 o 
   0  11   6        1.11        1.97      2.30 o 
   1  11   6        5.55        4.98      3.36 o 
   2  11   6        0.84        0.90      1.83 o 
   3  11   6        0.25        0.12      2.01 o 
   4  11   6        8.68        8.29      7.85 o 
   5  11   6        6.40        0.99      5.53 o 
   6  11   6       18.21       13.06      8.95 o 
  -5  12   6       43.44       26.17     15.28 o 
  -4  12   6      354.19      425.55     15.88 o 
  -3  12   6       66.77       53.43     20.99 o 
  -2  12   6       47.42       28.59     13.40 o 
  -1  12   6        3.55        7.95      4.43 o 
   0  12   6      133.17      145.28      7.96 o 
   1  12   6        9.06       12.22      4.56 o 
   2  12   6       16.76       23.25     17.59 o 
   3  12   6       18.28       23.30     11.45 o 
   4  12   6       20.10       13.24     12.68 o 
 -14   1   7       23.91       14.44      9.69 o 
 -13   1   7      107.78      139.95      5.58 o 
 -12   1   7      185.14      166.09      6.19 o 
 -11   1   7      334.84      274.89      6.63 o 
 -10   1   7        4.10        4.54      1.99 o 
  -9   1   7      495.53      440.49     12.13 o 
  -8   1   7       49.94       40.68      9.36 o 
  -7   1   7      487.74      470.15     13.05 o 
  -6   1   7      719.92      745.54      9.75 o 
  -5   1   7      828.64      852.16     10.10 o 
  -4   1   7      196.53      206.16      3.40 o 
  -3   1   7       95.87      105.59      2.81 o 
  -2   1   7      161.62      166.02      3.12 o 
  -1   1   7      740.80      692.38      5.63 o 
   0   1   7      212.15      184.61      5.63 o 
   1   1   7     1092.71     1035.25     19.39 o 
   2   1   7      718.34      806.33     13.43 o 
   3   1   7      990.87     1080.21     17.59 o 
   4   1   7       70.11       92.84      7.34 o 
   5   1   7       14.75       15.11      6.39 o 
   6   1   7       32.20       34.24      9.06 o 
   7   1   7       16.52       10.18      3.27 o 
   8   1   7       42.64       28.10     10.96 o 
   9   1   7      139.62      167.37      5.51 o 
  10   1   7        2.21        3.05      2.56 o 
  11   1   7      279.47      294.42      7.03 o 
  12   1   7        6.21        3.43      2.35 o 
  13   1   7        8.59        5.03      4.80 o 
 -14   2   7        0.23        2.92      3.06 o 
 -13   2   7        0.00        1.06      2.51 o 
 -12   2   7       49.44       39.16      9.52 o 
 -11   2   7       12.75       10.59      3.51 o 
 -10   2   7      171.19      178.56      6.43 o 
  -9   2   7       13.24        6.25      2.78 o 
  -8   2   7      132.20      132.19      5.66 o 
  -7   2   7       25.14       34.65      8.63 o 
  -6   2   7        1.13        1.64      0.70 o 
  -5   2   7        6.58        8.60      1.87 o 
  -4   2   7       62.35       74.67      2.09 o 
  -3   2   7       21.45       10.95      2.75 o 
  -2   2   7      174.76      206.21      6.12 o 
  -1   2   7       45.53       28.28      2.63 o 
   0   2   7        1.32       -0.01      0.59 o 
   1   2   7      786.96      853.50      9.52 o 
   2   2   7      608.13      624.30     14.95 o 
   3   2   7       28.90       35.65      9.74 o 
   4   2   7      168.69      166.22     10.32 o 
   5   2   7      105.74      106.20      5.59 o 
   6   2   7      596.37      656.20     15.95 o 
   7   2   7        5.33        4.72      1.93 o 
   8   2   7       43.76       35.85     10.27 o 
   9   2   7        1.61        3.45      3.15 o 
  10   2   7       15.21       10.22      4.63 o 
  11   2   7        0.01        0.14      2.53 o 
  12   2   7        0.01        1.21      2.03 o 
 -14   3   7        0.15        0.18      2.80 o 
 -13   3   7        6.97        7.35      3.53 o 
 -12   3   7        1.85        5.43      2.70 o 
 -11   3   7       57.21       52.82      5.60 o 
 -10   3   7       18.64       20.95      5.72 o 
  -9   3   7      527.97      523.09     18.72 o 
  -8   3   7      141.86      121.32      5.18 o 
  -7   3   7      301.57      341.35     10.12 o 
  -6   3   7       28.84       32.35      1.44 o 
  -5   3   7        1.66        5.74      1.49 o 
  -4   3   7        6.17        4.90      1.11 o 
  -3   3   7      289.55      333.53      6.67 o 
  -2   3   7       15.01       22.45      4.40 o 
  -1   3   7     1266.62     1341.00     45.15 o 
   0   3   7        4.50        9.09      3.17 o 
   1   3   7        1.62        1.70      1.12 o 
   2   3   7      429.65      407.01      7.32 o 
   3   3   7      423.54      417.47      7.63 o 
   4   3   7      482.76      546.94     12.69 o 
   5   3   7     1133.36     1180.03     40.06 o 
   6   3   7      336.34      281.24     16.03 o 
   7   3   7       20.91       26.27      7.15 o 
   8   3   7      112.24      112.49      5.03 o 
   9   3   7       44.49       48.23     11.89 o 
  10   3   7       57.21       70.13      5.05 o 
  11   3   7        2.33        3.40      2.29 o 
  12   3   7       28.46       23.65     11.28 o 
 -14   4   7      135.44      144.74     19.89 o 
 -13   4   7        6.78        5.29      3.42 o 
 -12   4   7      178.78      208.93      6.20 o 
 -11   4   7      146.51      139.55      5.79 o 
 -10   4   7       37.31       27.69      9.65 o 
  -9   4   7        6.87        4.74      1.78 o 
  -8   4   7     1992.53     1883.15     57.19 o 
  -7   4   7      612.49      607.34     11.98 o 
  -6   4   7      243.65      213.28      4.97 o 
  -5   4   7       10.33       13.90      3.01 o 
  -4   4   7      110.05      138.96      3.66 o 
  -3   4   7       11.09       15.66      1.50 o 
  -2   4   7       21.91       30.41      6.98 o 
  -1   4   7      639.25      653.13     11.13 o 
   0   4   7       85.73       80.25      6.55 o 
   1   4   7      405.37      397.64     11.51 o 
   2   4   7       54.95       56.67      5.86 o 
   3   4   7       24.43       19.89      1.80 o 
   4   4   7       64.44       83.36      8.69 o 
   5   4   7      144.77      127.38      6.46 o 
   6   4   7      259.47      267.04     11.80 o 
   7   4   7      178.44      172.22      7.65 o 
   8   4   7      457.92      437.69     12.13 o 
   9   4   7        2.13        1.55      1.56 o 
  10   4   7        1.05       -0.35      3.06 o 
  11   4   7      129.02      128.30      7.10 o 
  12   4   7       42.44       20.61     12.21 o 
 -13   5   7        9.48        6.76      2.91 o 
 -12   5   7      117.10      118.52      6.78 o 
 -11   5   7       55.33       42.03     11.78 o 
 -10   5   7        0.35        2.45      2.48 o 
  -9   5   7       37.83       39.81      4.13 o 
  -8   5   7      121.51      150.89      5.43 o 
  -7   5   7      132.03      118.50      3.98 o 
  -6   5   7     1271.02     1322.88     17.31 o 
  -5   5   7      114.03      117.23      3.24 o 
  -4   5   7      608.90      612.45      8.99 o 
  -3   5   7       10.12       19.88      1.54 o 
  -2   5   7      306.01      301.43      6.33 o 
  -1   5   7        6.42        6.74      2.49 o 
   0   5   7      179.33      181.23      5.72 o 
   1   5   7       64.98       72.13      7.27 o 
   2   5   7      134.66      114.06      3.46 o 
   3   5   7        2.78        2.91      3.62 o 
   4   5   7       58.84       60.21      6.12 o 
   5   5   7        3.99        2.49      2.64 o 
   6   5   7      215.51      237.29      9.35 o 
   7   5   7      134.44      116.13      5.25 o 
   8   5   7       21.05       17.81      5.17 o 
   9   5   7        0.41        1.97      1.54 o 
  10   5   7        3.73        3.48      2.21 o 
  11   5   7       18.37       11.02      8.04 o 
 -13   6   7       11.96        5.59      3.66 o 
 -12   6   7        1.52        1.72      2.79 o 
 -11   6   7        2.49        3.71      1.76 o 
 -10   6   7        9.32        5.06      2.75 o 
  -9   6   7       12.34        7.35      2.85 o 
  -8   6   7        1.68        2.61      2.66 o 
  -7   6   7       46.60       36.07      3.78 o 
  -6   6   7      182.45      206.66      6.17 o 
  -5   6   7      110.73       99.85      3.08 o 
  -4   6   7        9.79        9.29      2.35 o 
  -3   6   7      197.23      223.98      5.14 o 
  -2   6   7       79.10       86.51      2.33 o 
  -1   6   7      392.27      442.97      6.96 o 
   0   6   7       88.53       85.07      3.25 o 
   1   6   7       82.02       73.73     15.34 o 
   2   6   7      886.11      843.19     19.71 o 
   3   6   7       41.45       49.87      6.50 o 
   4   6   7       31.05       31.03      9.85 o 
   5   6   7       72.76       79.30      5.90 o 
   6   6   7       37.73       25.02     10.83 o 
   7   6   7      123.52      131.32      6.94 o 
   8   6   7       13.00        7.04      3.17 o 
   9   6   7       26.69       23.23     10.08 o 
  10   6   7       12.66        5.76      4.57 o 
  11   6   7        1.50        3.68      3.73 o 
 -12   7   7        0.17        2.69      3.95 o 
 -11   7   7        0.21       -1.12      4.59 o 
 -10   7   7       63.58       66.45     14.47 o 
  -9   7   7       43.99       51.15      7.42 o 
  -8   7   7      109.33      100.08      5.06 o 
  -7   7   7        1.69       -0.56      2.22 o 
  -6   7   7     1430.72     1422.57     25.31 o 
  -5   7   7      190.38      203.92      6.51 o 
  -4   7   7      520.76      538.30     10.44 o 
  -3   7   7        0.62        0.45      1.07 o 
  -2   7   7       13.23       15.43      2.15 o 
  -1   7   7      278.00      297.62      9.07 o 
   0   7   7       12.67       14.01      3.58 o 
   1   7   7      516.81      561.19     20.11 o 
   2   7   7      412.18      363.52     17.91 o 
   3   7   7        4.23        5.58      3.42 o 
   4   7   7      128.35      111.97      7.21 o 
   5   7   7      128.33       99.70      9.25 o 
   6   7   7        0.02        1.46      1.59 o 
   7   7   7       80.06       62.42      8.33 o 
   8   7   7       17.01        7.06      7.21 o 
   9   7   7        5.35        5.19      3.32 o 
  10   7   7        0.68        0.84      4.26 o 
 -11   8   7        0.03        3.49      2.77 o 
 -10   8   7       28.18       15.40      5.28 o 
  -9   8   7       19.40       16.36      5.89 o 
  -8   8   7       27.16       24.39      8.46 o 
  -7   8   7        5.06        2.99      2.23 o 
  -6   8   7      251.49      259.98     14.59 o 
  -5   8   7        5.10        8.18      2.63 o 
  -4   8   7        0.87        1.83      1.14 o 
  -3   8   7      362.52      339.00      8.55 o 
  -2   8   7       14.97       10.27      2.44 o 
  -1   8   7      114.71      101.72      2.83 o 
   0   8   7       11.91        4.39      1.98 o 
   1   8   7       96.06      106.24      5.85 o 
   2   8   7        9.79        8.56      4.12 o 
   3   8   7        5.11        8.38      4.84 o 
   4   8   7        0.04        3.13      3.22 o 
   5   8   7       90.27       70.97     10.14 o 
   6   8   7        0.00       -0.63      4.47 o 
   7   8   7      321.62      336.85     16.15 o 
   8   8   7        7.65        7.08      8.42 o 
   9   8   7        7.55        8.61      7.66 o 
 -10   9   7       26.03       29.66     12.08 o 
  -9   9   7       38.59       22.29      8.87 o 
  -8   9   7       19.74       18.80      7.62 o 
  -7   9   7        1.81        4.72      2.35 o 
  -6   9   7      489.52      476.15     14.37 o 
  -5   9   7       11.13       11.14      3.82 o 
  -4   9   7       42.17       40.35      3.18 o 
  -3   9   7      254.72      261.90      5.36 o 
  -2   9   7      204.22      196.89      4.57 o 
  -1   9   7        8.48       11.93      3.26 o 
   0   9   7       64.49       70.70      3.60 o 
   1   9   7        0.15        1.36      1.60 o 
   2   9   7       14.04       16.61      4.48 o 
   3   9   7        6.84        4.78      4.30 o 
   4   9   7        2.42        2.60      2.69 o 
   5   9   7       28.61       33.31     16.84 o 
   6   9   7      476.99      523.92     22.51 o 
   7   9   7       94.42      115.80     28.86 o 
   8   9   7       10.39        6.66      8.08 o 
  -9  10   7       12.55        8.46      3.91 o 
  -8  10   7       12.20        5.67      2.67 o 
  -7  10   7       20.65       28.76      8.83 o 
  -6  10   7        7.26        8.73      3.84 o 
  -5  10   7       11.22        4.34      2.94 o 
  -4  10   7      153.22      184.68      8.26 o 
  -3  10   7       34.35       35.97      8.61 o 
  -2  10   7       35.70       56.73      6.67 o 
  -1  10   7        4.65        3.29      2.29 o 
   0  10   7      278.88      283.18      8.82 o 
   1  10   7       31.31       31.72      4.20 o 
   2  10   7       32.47       33.89      6.52 o 
   3  10   7       38.61       25.47      9.19 o 
   4  10   7       54.31       41.20     25.00 o 
   5  10   7       36.83       19.82     14.17 o 
   6  10   7       73.77       55.60     35.08 o 
   7  10   7       14.53       14.46     10.42 o 
  -7  11   7       13.44        5.80      6.36 o 
  -6  11   7      248.76      284.64     13.31 o 
  -5  11   7       12.37        4.86      3.80 o 
  -4  11   7       32.14       28.72     11.83 o 
  -3  11   7        0.23        2.61      2.56 o 
  -2  11   7       13.67       17.78     11.04 o 
  -1  11   7       22.16       12.11      3.97 o 
   0  11   7       34.86       23.24      7.95 o 
   1  11   7        0.08        1.38      2.38 o 
   2  11   7        7.54        4.04      1.87 o 
   3  11   7       19.07       15.36      7.32 o 
   4  11   7        2.88       -0.03      7.89 o 
   5  11   7       14.05        7.25      6.90 o 
  -4  12   7       16.03        7.35      4.87 o 
  -3  12   7        1.28        1.69      2.41 o 
  -2  12   7        0.12        1.35      2.94 o 
  -1  12   7       30.67       24.76      9.44 o 
   0  12   7       17.28        9.80      6.44 o 
   1  12   7        2.30        6.08      3.36 o 
   2  12   7      109.23      108.37     15.26 o 
   3  12   7       25.52       19.16     14.60 o 
 -14   0   8       27.42       22.73     22.61 o 
 -13   0   8        3.74        4.12      2.77 o 
 -12   0   8        0.19        0.24      4.15 o 
 -11   0   8        0.93        2.17      3.40 o 
 -10   0   8       98.86      110.82      9.61 o 
  -9   0   8      103.20       76.53     19.17 o 
  -8   0   8      602.28      620.18     16.53 o 
  -7   0   8      226.35      259.39     11.22 o 
  -6   0   8      478.70      512.52     13.52 o 
  -5   0   8       52.50       64.30      2.79 o 
  -4   0   8       25.30       38.06      2.49 o 
  -3   0   8      348.09      422.39      6.85 o 
  -2   0   8      513.36      491.02      7.16 o 
  -1   0   8       38.24       66.77      3.52 o 
   0   0   8       92.99       85.07      6.63 o 
   1   0   8      119.26      118.17     20.49 o 
   2   0   8      630.44      571.35     17.83 o 
   3   0   8       22.75       32.91     13.92 o 
   4   0   8       26.57       57.16      7.59 o 
   5   0   8       55.90       67.79      6.94 o 
   6   0   8      512.28      513.80     19.14 o 
   7   0   8      147.41      150.80     10.58 o 
   8   0   8      336.76      353.26     30.05 o 
   9   0   8        4.89        6.01      3.94 o 
  10   0   8      103.93      104.15      9.10 o 
  11   0   8      165.03      158.79     12.32 o 
  12   0   8        7.45       12.78      9.09 o 
 -14   1   8       32.97       36.13     18.43 o 
 -13   1   8       32.66       26.47     10.27 o 
 -12   1   8        4.27        7.21      2.89 o 
 -11   1   8       15.37        8.65      3.31 o 
 -10   1   8      241.93      269.98      7.56 o 
  -9   1   8        0.32        1.12      2.47 o 
  -8   1   8       58.63       63.30      4.97 o 
  -7   1   8       40.69       51.83     12.76 o 
  -6   1   8      513.40      458.38      7.38 o 
  -5   1   8      228.20      249.37      5.53 o 
  -4   1   8      159.78      182.13      5.86 o 
  -3   1   8      179.31      171.60      6.77 o 
  -2   1   8      551.75      587.61     10.36 o 
  -1   1   8       14.80        6.96      0.72 o 
   0   1   8      614.74      596.39     11.72 o 
   1   1   8       68.61       91.07      5.07 o 
   2   1   8      398.21      352.07      9.56 o 
   3   1   8        0.53        2.66      3.31 o 
   4   1   8      220.96      252.96     12.20 o 
   5   1   8       32.01       32.04      8.71 o 
   6   1   8      213.22      220.49      8.65 o 
   7   1   8       19.06       15.83      5.33 o 
   8   1   8       18.67       19.38      6.73 o 
   9   1   8       93.98      102.77      9.72 o 
  10   1   8        1.27        3.41      2.75 o 
  11   1   8       29.70       23.85      9.70 o 
  12   1   8       23.92       22.51     11.99 o 
 -14   2   8        0.00        0.86      2.69 o 
 -13   2   8       15.85       18.13      5.33 o 
 -12   2   8      194.82      235.37      7.18 o 
 -11   2   8        9.42        1.96      2.78 o 
 -10   2   8       36.73       39.10     11.75 o 
  -9   2   8     1249.99     1174.96     20.08 o 
  -8   2   8      463.93      445.13     11.63 o 
  -7   2   8       98.59      115.91      7.79 o 
  -6   2   8      935.09      881.10     11.49 o 
  -5   2   8       92.45       80.49      3.06 o 
  -4   2   8       17.36       10.97      1.30 o 
  -3   2   8      376.43      332.79      5.57 o 
  -2   2   8       54.39       77.51      3.01 o 
  -1   2   8     1725.18     1578.72     25.44 o 
   0   2   8      297.23      316.79      6.76 o 
   1   2   8      463.49      462.59     24.40 o 
   2   2   8       19.50       13.24      6.71 o 
   3   2   8     1210.88     1165.90     21.84 o 
   4   2   8        2.05        1.47      2.08 o 
   5   2   8        1.45        2.55      2.31 o 
   6   2   8      124.50      148.92      7.81 o 
   7   2   8        2.38        2.34      2.46 o 
   8   2   8      334.10      366.77     14.28 o 
   9   2   8        9.94        9.62      3.96 o 
  10   2   8       70.32       60.91      4.21 o 
  11   2   8       61.21       67.26      6.44 o 
  12   2   8       33.84       23.91     12.06 o 
 -13   3   8       31.72       30.16     11.13 o 
 -12   3   8       68.13       60.93      5.87 o 
 -11   3   8        1.26        2.87      2.27 o 
 -10   3   8      111.51      111.75      6.53 o 
  -9   3   8       33.05       24.87      5.39 o 
  -8   3   8      418.21      397.27      8.99 o 
  -7   3   8      386.71      410.12      7.38 o 
  -6   3   8       68.19       69.29      2.09 o 
  -5   3   8      101.78      115.24      4.24 o 
  -4   3   8      937.33      925.75     11.86 o 
  -3   3   8       37.50       36.31      2.87 o 
  -2   3   8        0.44        3.91      1.84 o 
  -1   3   8      253.41      238.78      5.96 o 
   0   3   8      123.89       92.33      5.04 o 
   1   3   8       55.29       47.12      2.90 o 
   2   3   8       65.32       65.06      2.49 o 
   3   3   8      115.39      101.29      2.93 o 
   4   3   8      119.14      110.89     15.52 o 
   5   3   8       31.30       37.80     12.24 o 
   6   3   8      104.18       96.05      6.47 o 
   7   3   8        2.29        3.87      5.10 o 
   8   3   8      369.27      406.27     17.74 o 
   9   3   8        0.26        2.17      3.46 o 
  10   3   8        1.91        0.69      2.15 o 
  11   3   8       34.06       26.59     11.67 o 
  12   3   8        0.97        0.50      4.07 o 
 -13   4   8       65.80       61.48      7.09 o 
 -12   4   8      136.16      141.28      8.39 o 
 -11   4   8        0.00        1.10      2.52 o 
 -10   4   8        0.07        0.38      3.58 o 
  -9   4   8      122.73      135.97      6.79 o 
  -8   4   8        1.17        1.62      2.32 o 
  -7   4   8      405.64      398.41      9.24 o 
  -6   4   8      628.06      654.28     12.04 o 
  -5   4   8       99.07       90.54      2.01 o 
  -4   4   8      132.82      145.16      6.66 o 
  -3   4   8       60.17       57.14      3.38 o 
  -2   4   8      209.04      209.92      5.36 o 
  -1   4   8       45.55       41.13      3.78 o 
   0   4   8       16.36        8.36      6.13 o 
   1   4   8       26.56       33.40      1.94 o 
   2   4   8       49.13       49.06      3.71 o 
   3   4   8       10.28       16.82      4.72 o 
   4   4   8      167.37      152.05      6.74 o 
   5   4   8       49.44       38.73      8.12 o 
   6   4   8      182.57      174.91      9.87 o 
   7   4   8      479.89      516.84     25.91 o 
   8   4   8        2.91        5.21      3.93 o 
   9   4   8       23.65       21.41      9.01 o 
  10   4   8        3.14        2.16      2.15 o 
  11   4   8       20.03        8.33      5.79 o 
 -13   5   8       68.78       69.19      5.42 o 
 -12   5   8        8.66        1.74      3.37 o 
 -11   5   8        0.10        2.62      3.24 o 
 -10   5   8      199.93      173.31      6.97 o 
  -9   5   8       79.23       76.98      4.68 o 
  -8   5   8       58.28       50.23      7.57 o 
  -7   5   8       25.38       16.11      4.26 o 
  -6   5   8      392.68      364.74      8.58 o 
  -5   5   8      345.34      349.00      7.34 o 
  -4   5   8      553.48      518.40      7.13 o 
  -3   5   8      109.88      101.50      4.21 o 
  -2   5   8       14.45       12.14      3.09 o 
  -1   5   8      225.71      252.39      8.46 o 
   0   5   8        3.66       12.67      3.70 o 
   1   5   8      221.68      210.69      7.42 o 
   2   5   8      235.13      255.24      9.54 o 
   3   5   8      372.85      371.18     22.33 o 
   4   5   8      419.18      381.80     16.15 o 
   5   5   8      203.56      199.33     10.67 o 
   6   5   8        4.58        6.00      3.44 o 
   7   5   8        2.18        2.71      2.19 o 
   8   5   8       20.57       22.03      8.18 o 
   9   5   8        3.51        2.68      4.01 o 
  10   5   8       26.24       15.37      7.38 o 
  11   5   8        4.22        2.88      2.96 o 
 -12   6   8       16.87       17.36     10.15 o 
 -11   6   8       81.64       67.07     13.43 o 
 -10   6   8        0.40        1.74      2.43 o 
  -9   6   8        9.88        7.22      2.33 o 
  -8   6   8      190.13      177.32      5.94 o 
  -7   6   8       32.39       35.99      5.40 o 
  -6   6   8       47.35       49.12      3.78 o 
  -5   6   8       26.61       28.21      5.26 o 
  -4   6   8      244.15      235.87      5.40 o 
  -3   6   8       15.31       19.91      1.13 o 
  -2   6   8       83.93       66.55      4.04 o 
  -1   6   8      158.08      152.74      6.02 o 
   0   6   8      149.97      149.21      5.21 o 
   1   6   8      955.46      943.58     54.40 o 
   2   6   8       55.97       39.56     10.48 o 
   3   6   8      208.63      220.56     10.60 o 
   4   6   8       78.41       55.21      9.41 o 
   5   6   8        3.01        0.42      2.69 o 
   6   6   8       19.17       23.60      7.31 o 
   7   6   8       13.96       11.42      4.62 o 
   8   6   8        0.07        0.44      3.05 o 
   9   6   8       34.13       26.54     12.09 o 
  10   6   8        1.66        1.95      7.27 o 
 -11   7   8       41.31       34.35     17.91 o 
 -10   7   8       27.18       20.11      8.77 o 
  -9   7   8       56.28       59.18      5.84 o 
  -8   7   8       19.56       16.65      5.19 o 
  -7   7   8        2.64        3.03      1.97 o 
  -6   7   8       39.08       53.57      6.04 o 
  -5   7   8       47.21       43.19      2.44 o 
  -4   7   8       58.39       47.47      7.36 o 
  -3   7   8      559.84      554.93     10.68 o 
  -2   7   8      125.61      130.13      2.92 o 
  -1   7   8        0.20        0.78      0.93 o 
   0   7   8       12.62       15.67      3.79 o 
   1   7   8       61.37       70.53      4.57 o 
   2   7   8        1.41        3.32      3.40 o 
   3   7   8       34.79       25.96      7.61 o 
   4   7   8        6.23        6.33      3.09 o 
   5   7   8       17.34        9.89      6.46 o 
   6   7   8       96.86       91.19      6.05 o 
   7   7   8       30.21       34.34      5.08 o 
   8   7   8      122.83      120.21     11.95 o 
   9   7   8       17.22       15.54     12.56 o 
  10   7   8       61.47       37.03     44.22 o 
 -11   8   8        0.74        2.52      4.83 o 
 -10   8   8        2.50        4.09      3.03 o 
  -9   8   8        2.45        3.91      2.90 o 
  -8   8   8        4.79        3.06      2.59 o 
  -7   8   8        7.63        5.68      4.04 o 
  -6   8   8      425.11      475.08     11.63 o 
  -5   8   8       18.94       34.04      5.16 o 
  -4   8   8      520.09      518.70     12.27 o 
  -3   8   8       65.26       51.80      5.55 o 
  -2   8   8        0.73        4.20      1.77 o 
  -1   8   8      182.29      186.44      6.86 o 
   0   8   8       87.81       78.15      4.40 o 
   1   8   8        1.22        2.36      1.86 o 
   2   8   8       90.69       82.92      6.65 o 
   3   8   8       12.56       11.74      7.49 o 
   4   8   8        1.41        1.59      4.13 o 
   5   8   8        3.46        3.65      4.13 o 
   6   8   8       55.90       57.51      8.16 o 
   7   8   8       12.02        5.54      5.45 o 
   8   8   8        4.12        4.09      4.46 o 
   9   8   8        4.66        4.61      7.10 o 
  -9   9   8        4.75        2.54      2.37 o 
  -8   9   8       13.14       16.13      6.61 o 
  -7   9   8        0.00        0.26      2.47 o 
  -6   9   8      170.79      169.41     14.51 o 
  -5   9   8       26.02       21.95      6.73 o 
  -4   9   8       14.26        5.91      3.27 o 
  -3   9   8       73.96       65.76      6.45 o 
  -2   9   8      249.04      261.01     10.44 o 
  -1   9   8       16.94       20.69      5.59 o 
   0   9   8      115.20      111.38      4.99 o 
   1   9   8        6.76        8.93      4.99 o 
   2   9   8       98.50       91.57      5.36 o 
   3   9   8       31.27       30.98     14.30 o 
   4   9   8       33.15       28.99     13.87 o 
   5   9   8       43.31       32.00     16.75 o 
   6   9   8       18.34       18.47     12.20 o 
   7   9   8       27.69       18.40     10.53 o 
   8   9   8       13.40        7.76     11.00 o 
  -8  10   8        0.36        0.43      3.03 o 
  -7  10   8       57.30       64.00     10.07 o 
  -6  10   8       12.00        9.75      3.55 o 
  -5  10   8      157.90      142.38      6.12 o 
  -4  10   8      313.41      332.35     10.44 o 
  -3  10   8       10.88       11.40      3.67 o 
  -2  10   8       24.06       16.32      5.90 o 
  -1  10   8       11.16        5.37      1.99 o 
   0  10   8       23.11       15.32      9.02 o 
   1  10   8        8.16        6.36      2.83 o 
   2  10   8        0.06        2.58      2.62 o 
   3  10   8        0.93        3.30      2.20 o 
   4  10   8       20.01       15.30     12.49 o 
   5  10   8       15.04       15.58     11.31 o 
   6  10   8        5.85       13.22     12.09 o 
  -6  11   8       20.84       14.85      8.74 o 
  -5  11   8        0.00        1.57      3.57 o 
  -4  11   8      177.01      195.37      9.29 o 
  -3  11   8        9.10       10.33      4.88 o 
  -2  11   8       12.02        7.57      5.63 o 
  -1  11   8        2.86        1.61      4.76 o 
   0  11   8      134.16      135.15      6.24 o 
   1  11   8       51.37       58.77      8.71 o 
   2  11   8        9.01        7.26      2.86 o 
   3  11   8       43.13       26.48     16.93 o 
   4  11   8        0.63        0.99      3.80 o 
  -2  12   8       15.43        9.15      6.23 o 
  -1  12   8        3.41        1.14      5.80 o 
   0  12   8        1.55        4.50      4.16 o 
   1  12   8       28.89       41.61      6.00 o 
 -13   1   9      114.22      118.23      5.77 o 
 -12   1   9       43.81       32.25     10.47 o 
 -11   1   9        1.46        2.26      2.52 o 
 -10   1   9        0.06        0.97      2.65 o 
  -9   1   9       15.74        4.75      2.59 o 
  -8   1   9      886.11      872.04     15.68 o 
  -7   1   9     1014.81      952.03     23.41 o 
  -6   1   9     1166.83     1185.28     23.85 o 
  -5   1   9      361.93      375.68      7.06 o 
  -4   1   9      576.14      553.83      7.97 o 
  -3   1   9      101.09       96.15      3.44 o 
  -2   1   9      399.38      410.24      7.58 o 
  -1   1   9       16.35       16.41      1.57 o 
   0   1   9      270.08      274.94      5.46 o 
   1   1   9       59.21       63.64      4.48 o 
   2   1   9       66.69       88.05      8.58 o 
   3   1   9       88.47       90.07     10.78 o 
   4   1   9      340.32      323.80     10.81 o 
   5   1   9      476.34      519.85     21.01 o 
   6   1   9      227.98      260.90     10.26 o 
   7   1   9       13.31        7.84      3.38 o 
   8   1   9      626.56      673.06     24.04 o 
   9   1   9       13.60       14.75      4.52 o 
  10   1   9       74.99       80.06     11.71 o 
  11   1   9        9.64       14.82      4.65 o 
 -13   2   9       24.26       20.51      7.09 o 
 -12   2   9        0.00       -0.36      2.40 o 
 -11   2   9       15.97       14.00      5.05 o 
 -10   2   9        6.41        3.40      2.60 o 
  -9   2   9        0.01        2.46      1.88 o 
  -8   2   9       37.80       25.92      6.60 o 
  -7   2   9      399.42      382.41     11.70 o 
  -6   2   9      255.14      223.28      5.69 o 
  -5   2   9     1833.67     1806.48     21.59 o 
  -4   2   9      418.55      447.52     10.34 o 
  -3   2   9       41.01       36.80      2.84 o 
  -2   2   9        4.22        5.13      1.60 o 
  -1   2   9       84.45       94.82      5.41 o 
   0   2   9      628.68      683.85     14.60 o 
   1   2   9       25.92       23.27      2.08 o 
   2   2   9        1.96        7.71      3.62 o 
   3   2   9      210.92      232.92      7.56 o 
   4   2   9      189.53      190.62     19.85 o 
   5   2   9      166.79      147.38      7.85 o 
   6   2   9       43.82       46.92     16.40 o 
   7   2   9        3.44        3.71      2.19 o 
   8   2   9      124.37      119.75      9.22 o 
   9   2   9        8.24        9.62      3.94 o 
  10   2   9        0.71        0.36      3.65 o 
  11   2   9        0.33        2.69      2.76 o 
 -13   3   9       29.93       24.45     11.36 o 
 -12   3   9       52.43       68.16      7.99 o 
 -11   3   9       15.07       19.27      7.01 o 
 -10   3   9        0.42        2.51      2.40 o 
  -9   3   9       78.48       53.02      8.49 o 
  -8   3   9      119.08      103.95      5.15 o 
  -7   3   9       26.58       25.57      5.39 o 
  -6   3   9      247.17      220.29      4.90 o 
  -5   3   9       11.64       13.80      3.59 o 
  -4   3   9        0.02        1.52      1.48 o 
  -3   3   9     1502.42     1572.11     26.80 o 
  -2   3   9       42.13       52.68      3.92 o 
  -1   3   9       53.57       59.16      3.40 o 
   0   3   9      382.80      368.25     10.88 o 
   1   3   9       51.45       34.25      2.97 o 
   2   3   9       59.93       43.60      3.72 o 
   3   3   9      101.12       89.69      8.39 o 
   4   3   9        6.48        6.97      4.44 o 
   5   3   9       68.09       64.27     20.90 o 
   6   3   9       57.84       59.87      8.09 o 
   7   3   9       73.70       77.73      6.28 o 
   8   3   9      223.72      206.98     10.97 o 
   9   3   9       12.50       15.05      6.93 o 
  10   3   9       99.56      131.43     18.18 o 
  11   3   9        6.11        6.55      4.16 o 
 -13   4   9        7.87       10.86      4.36 o 
 -12   4   9      132.21      139.22      6.99 o 
 -11   4   9        7.94       17.36      8.86 o 
 -10   4   9        0.01        1.37      2.96 o 
  -9   4   9      298.22      261.16     14.05 o 
  -8   4   9       13.05       19.10      5.16 o 
  -7   4   9      878.09      893.58     25.40 o 
  -6   4   9       86.45       65.72      4.75 o 
  -5   4   9      139.65      146.34      4.56 o 
  -4   4   9      977.22     1021.77     21.78 o 
  -3   4   9       90.16      100.81      3.87 o 
  -2   4   9       80.50       75.00      3.70 o 
  -1   4   9       10.59       13.26      3.55 o 
   0   4   9       34.90       42.35      3.83 o 
   1   4   9      378.42      377.48     12.24 o 
   2   4   9      853.13      903.91     22.19 o 
   3   4   9     1939.47     1975.11     98.37 o 
   4   4   9        9.57       10.81      4.93 o 
   5   4   9      508.48      521.89     17.18 o 
   6   4   9        0.07        1.98      4.41 o 
   7   4   9        5.51        7.15      5.92 o 
   8   4   9       94.34      111.55      8.51 o 
   9   4   9        6.96        5.15      4.57 o 
  10   4   9        0.05        5.30      3.25 o 
  11   4   9        4.83        1.13      2.98 o 
 -12   5   9       22.49       15.19      6.52 o 
 -11   5   9       16.16       16.05      5.09 o 
 -10   5   9      258.76      334.33      8.79 o 
  -9   5   9        0.31        2.59      3.69 o 
  -8   5   9        3.59        6.56      2.19 o 
  -7   5   9       13.18        9.48      2.59 o 
  -6   5   9        0.00        1.91      1.66 o 
  -5   5   9       22.85       11.10      2.98 o 
  -4   5   9      363.54      336.87      8.17 o 
  -3   5   9      109.97      112.65      4.09 o 
  -2   5   9      198.26      186.35      6.10 o 
  -1   5   9      278.96      281.79      9.78 o 
   0   5   9       10.75       14.25      4.12 o 
   1   5   9      226.02      236.67      9.93 o 
   2   5   9      166.58      162.05      9.12 o 
   3   5   9       27.01       34.47      9.71 o 
   4   5   9        0.06        0.44      2.35 o 
   5   5   9        6.43        8.15      3.62 o 
   6   5   9        9.22        6.68      3.11 o 
   7   5   9        0.01        0.20      3.05 o 
   8   5   9       19.48       21.59      9.53 o 
   9   5   9       21.26       28.07     13.40 o 
  10   5   9        1.86        4.86      5.34 o 
 -12   6   9        0.96        3.28      3.71 o 
 -11   6   9       22.16       21.40      8.40 o 
 -10   6   9      211.91      213.37      6.86 o 
  -9   6   9       21.55       22.29      5.82 o 
  -8   6   9       42.61       50.18      6.15 o 
  -7   6   9       25.89       27.77      6.15 o 
  -6   6   9      160.07      148.25      5.51 o 
  -5   6   9       28.55       33.85      5.43 o 
  -4   6   9       73.48       58.06      3.60 o 
  -3   6   9       35.56       33.49      3.78 o 
  -2   6   9      367.14      322.40     10.10 o 
  -1   6   9       35.88       25.32      7.05 o 
   0   6   9       38.92       58.15      6.92 o 
   1   6   9       44.09       38.95      9.99 o 
   2   6   9        4.48        5.12      4.54 o 
   3   6   9        0.14        3.34      3.30 o 
   4   6   9        7.24        3.54      2.83 o 
   5   6   9       19.55       10.88      5.12 o 
   6   6   9       10.40        7.41      6.08 o 
   7   6   9        1.60        1.47      3.17 o 
   8   6   9        0.31        2.39      3.87 o 
   9   6   9       96.37       65.27     44.82 o 
  10   6   9       14.56        8.14     15.61 o 
 -11   7   9        0.15        3.55      3.80 o 
 -10   7   9       42.15       19.33     11.62 o 
  -9   7   9       15.65        9.81      4.47 o 
  -8   7   9       28.30       16.17      5.03 o 
  -7   7   9      194.22      218.81     10.09 o 
  -6   7   9      143.81      128.27      4.70 o 
  -5   7   9       22.96       18.11      4.57 o 
  -4   7   9        1.50        2.58      1.63 o 
  -3   7   9        2.31        1.73      1.23 o 
  -2   7   9      131.39      143.00      5.04 o 
  -1   7   9      559.27      551.36     13.83 o 
   0   7   9        3.59        4.92      3.01 o 
   1   7   9        6.43        7.89      3.27 o 
   2   7   9      192.13      179.78     11.34 o 
   3   7   9      151.45      176.88     10.84 o 
   4   7   9       29.63       26.60     27.00 o 
   5   7   9       25.85       17.86     12.86 o 
   6   7   9        9.97        6.36      5.74 o 
   7   7   9       21.06       21.81     13.30 o 
   8   7   9        7.99        3.45      6.96 o 
   9   7   9        7.06        5.50      5.26 o 
 -10   8   9       22.24       13.74      5.93 o 
  -9   8   9       81.87       87.58      8.45 o 
  -8   8   9        3.41        4.15      2.78 o 
  -7   8   9        3.42        2.97      2.36 o 
  -6   8   9       21.09       23.32      7.06 o 
  -5   8   9      155.98      168.90      6.70 o 
  -4   8   9       83.61       95.79      5.05 o 
  -3   8   9       18.12       12.02      3.50 o 
  -2   8   9       24.55       35.23      9.89 o 
  -1   8   9      125.60      136.47      7.72 o 
   0   8   9       48.26       50.56      5.72 o 
   1   8   9       18.01       15.55      6.03 o 
   2   8   9       11.35       12.54      5.58 o 
   3   8   9       30.53       37.74     16.86 o 
   4   8   9       69.90       70.81      6.50 o 
   5   8   9        8.56        2.95      3.05 o 
   6   8   9       12.39        6.18      3.64 o 
   7   8   9       34.20       26.41     15.66 o 
   8   8   9        3.13        3.44      6.23 o 
  -9   9   9        2.46        1.76      1.55 o 
  -8   9   9       51.73       59.54      8.72 o 
  -7   9   9        2.43        1.41      4.05 o 
  -6   9   9        6.55        2.97      2.77 o 
  -5   9   9       42.93       30.33     10.74 o 
  -4   9   9      175.43      216.28     16.03 o 
  -3   9   9       16.49       16.64      5.99 o 
  -2   9   9       13.16       16.72      5.13 o 
  -1   9   9       26.46       22.40      8.42 o 
   0   9   9      122.47      132.76      6.38 o 
   1   9   9      139.62      132.44      6.27 o 
   2   9   9      141.77      137.09      7.29 o 
   3   9   9       33.12       27.72     14.73 o 
   4   9   9        7.95        1.04      4.28 o 
   5   9   9        5.22        2.53      4.95 o 
   6   9   9       10.06       11.23      9.39 o 
   7   9   9      162.59      167.83     32.01 o 
  -7  10   9       10.76        7.40      3.46 o 
  -6  10   9       28.42       21.99      9.58 o 
  -5  10   9      157.66      185.24     18.92 o 
  -4  10   9      370.10      390.13     11.21 o 
  -3  10   9        5.51        5.00      4.04 o 
  -2  10   9       62.25       55.52      4.61 o 
  -1  10   9        5.82        4.57      2.43 o 
   0  10   9        7.37       10.32      4.73 o 
   1  10   9        0.32        3.11      2.88 o 
   2  10   9        3.55        4.43      3.84 o 
   3  10   9       21.34       18.80      6.24 o 
   4  10   9        0.26        1.26      4.76 o 
   5  10   9       39.89       23.85     24.71 o 
  -5  11   9       16.58       14.07      8.84 o 
  -4  11   9      118.19      125.98      8.37 o 
  -3  11   9        2.55        2.17      4.01 o 
  -2  11   9       10.62        2.11      4.04 o 
  -1  11   9        0.00        1.26      4.60 o 
   0  11   9       12.96       12.05      4.83 o 
   1  11   9        4.59        4.89      3.40 o 
   2  11   9        3.91        2.74      3.35 o 
   3  11   9       51.77       60.08      6.02 o 
 -13   0  10       13.96       10.52      8.85 o 
 -12   0  10        6.48        7.80      4.02 o 
 -11   0  10      125.03      155.64      7.80 o 
 -10   0  10       70.02       60.65     21.66 o 
  -9   0  10       14.31        5.41      5.34 o 
  -8   0  10      612.48      634.84     21.29 o 
  -7   0  10     1126.03     1039.77     29.80 o 
  -6   0  10       21.09       19.09      7.57 o 
  -5   0  10     1922.40     1887.88     45.94 o 
  -4   0  10      539.20      454.41     13.63 o 
  -3   0  10     2128.19     1949.91     30.06 o 
  -2   0  10        5.07        2.71      1.17 o 
  -1   0  10        8.22        8.16      3.99 o 
   0   0  10       89.82      107.66      8.97 o 
   1   0  10     1089.42     1040.34     32.42 o 
   2   0  10      380.36      409.43     16.76 o 
   3   0  10        5.61        9.41      9.27 o 
   4   0  10       38.25       40.25     21.97 o 
   5   0  10      206.78      251.41     14.00 o 
   6   0  10      124.75       95.09      9.13 o 
   7   0  10        3.28        3.35      4.41 o 
   8   0  10      175.03      195.45     12.15 o 
   9   0  10      190.64      241.15     15.13 o 
  10   0  10      314.73      364.25     18.42 o 
  11   0  10       20.21       15.92     12.81 o 
 -13   1  10       36.02       28.70     15.80 o 
 -12   1  10       30.93       33.01     15.75 o 
 -11   1  10       68.27       43.44     14.11 o 
 -10   1  10       22.78       18.55      5.14 o 
  -9   1  10        0.00        3.56      2.34 o 
  -8   1  10       17.28       10.32      3.97 o 
  -7   1  10       63.63       75.30     14.96 o 
  -6   1  10      131.28      133.06      5.80 o 
  -5   1  10      383.68      335.16     12.29 o 
  -4   1  10      127.80      129.33      4.29 o 
  -3   1  10      651.21      682.94     10.84 o 
  -2   1  10      183.96      205.04      4.13 o 
  -1   1  10        3.09        5.95      1.50 o 
   0   1  10      585.93      567.29      9.26 o 
   1   1  10      164.95      152.33      9.22 o 
   2   1  10      112.64      102.52      6.39 o 
   3   1  10        6.11       12.20      4.83 o 
   4   1  10      193.43      171.42      7.72 o 
   5   1  10      390.16      398.11     13.16 o 
   6   1  10       31.08       29.75     10.00 o 
   7   1  10      238.82      313.49     12.79 o 
   8   1  10        7.79        8.83      4.45 o 
   9   1  10       15.72       11.71      6.65 o 
  10   1  10       33.06       31.34     12.64 o 
  11   1  10        2.27        2.28      2.95 o 
 -13   2  10       10.04       11.90      7.21 o 
 -12   2  10      103.49      113.45      6.28 o 
 -11   2  10        5.67        5.31      3.71 o 
 -10   2  10        3.22        3.59      2.73 o 
  -9   2  10        5.28        3.03      2.76 o 
  -8   2  10       38.92       48.00      5.41 o 
  -7   2  10       52.81       68.53      8.85 o 
  -6   2  10       43.69       40.63     10.99 o 
  -5   2  10        1.09        3.84      1.92 o 
  -4   2  10      449.68      501.19      8.25 o 
  -3   2  10      627.14      660.89     11.67 o 
  -2   2  10      517.07      506.77     10.15 o 
  -1   2  10      459.55      485.54      9.59 o 
   0   2  10       22.08       22.94      2.60 o 
   1   2  10        1.03        1.10      4.18 o 
   2   2  10      150.57      144.49      8.11 o 
   3   2  10       20.46       18.02      5.10 o 
   4   2  10      463.34      514.18     16.38 o 
   5   2  10      191.21      168.39      9.55 o 
   6   2  10       42.90       36.04     14.91 o 
   7   2  10       12.73       10.12      5.45 o 
   8   2  10      314.90      318.52     13.62 o 
   9   2  10       12.94       12.51      7.30 o 
  10   2  10      169.72      185.87      8.85 o 
 -12   3  10        8.99        5.50      4.40 o 
 -11   3  10       14.78       10.28      5.34 o 
 -10   3  10       25.15       18.36      8.82 o 
  -9   3  10       49.46       28.31      6.73 o 
  -8   3  10       54.30       47.41      5.65 o 
  -7   3  10       55.10       42.63      4.75 o 
  -6   3  10      179.49      146.10      3.77 o 
  -5   3  10       45.26       40.12      3.05 o 
  -4   3  10        4.99        5.68      3.33 o 
  -3   3  10      848.73      781.22     13.57 o 
  -2   3  10      183.80      184.44      4.90 o 
  -1   3  10       28.72       37.72      7.99 o 
   0   3  10        4.52        7.00      2.53 o 
   1   3  10        0.83        3.44      2.19 o 
   2   3  10        2.23        4.06      3.22 o 
   3   3  10      192.32      196.27     10.30 o 
   4   3  10       33.87       28.45      8.58 o 
   5   3  10      309.18      303.89     14.80 o 
   6   3  10       31.53       39.17     11.24 o 
   7   3  10      154.96      166.08     10.64 o 
   8   3  10        1.73        3.01      4.30 o 
   9   3  10       14.75       10.45      7.42 o 
  10   3  10       17.69        8.75      4.87 o 
 -12   4  10       25.60       25.57      7.79 o 
 -11   4  10        0.18        1.69      4.25 o 
 -10   4  10      141.61      171.75      8.02 o 
  -9   4  10        8.25        6.63      3.78 o 
  -8   4  10      119.27       85.83      7.82 o 
  -7   4  10        0.55        1.46      1.20 o 
  -6   4  10       42.04       50.89      3.80 o 
  -5   4  10      236.50      240.26      6.10 o 
  -4   4  10      505.51      492.90     11.18 o 
  -3   4  10       15.20       25.94      6.22 o 
  -2   4  10       70.20       47.91      4.03 o 
  -1   4  10      161.01      163.02      5.39 o 
   0   4  10      164.64      151.38      4.77 o 
   1   4  10      150.49      146.61      6.27 o 
   2   4  10       54.74       56.55      6.92 o 
   3   4  10       57.42       64.12     20.22 o 
   4   4  10        0.11        0.68      2.96 o 
   5   4  10       46.01       46.06     15.94 o 
   6   4  10       30.85       26.64     10.20 o 
   7   4  10       17.73       17.87      7.65 o 
   8   4  10       11.35        8.90      5.11 o 
   9   4  10       11.22        7.25      4.75 o 
  10   4  10       10.98        5.33      2.81 o 
 -12   5  10        5.22        6.43      3.26 o 
 -11   5  10       17.10        6.68      4.14 o 
 -10   5  10        1.30        6.90      4.09 o 
  -9   5  10       30.01       24.42      8.22 o 
  -8   5  10       34.37       23.87      6.36 o 
  -7   5  10       31.36       29.19      6.49 o 
  -6   5  10       99.06       82.71      3.81 o 
  -5   5  10      126.48      139.72      5.16 o 
  -4   5  10      136.88      130.15      4.39 o 
  -3   5  10      226.86      213.40      5.65 o 
  -2   5  10      833.71      828.76     17.65 o 
  -1   5  10       86.27       89.05      4.78 o 
   0   5  10       60.42       60.55      4.20 o 
   1   5  10       18.06       18.44     11.89 o 
   2   5  10        1.29        5.00      4.04 o 
   3   5  10       87.98       73.91      8.42 o 
   4   5  10        7.20        4.01      2.88 o 
   5   5  10        2.41        2.87      2.57 o 
   6   5  10       13.48        6.07      8.98 o 
   7   5  10        3.48        4.83      4.43 o 
   8   5  10        4.00        5.25      4.39 o 
   9   5  10       39.95       55.01      6.65 o 
 -11   6  10        6.55        3.11      4.93 o 
 -10   6  10      154.15      196.28      7.17 o 
  -9   6  10        5.30        1.91      2.20 o 
  -8   6  10       38.96       32.08      7.43 o 
  -7   6  10      105.93       89.89      6.55 o 
  -6   6  10      209.45      227.73      6.31 o 
  -5   6  10      229.21      258.35      5.99 o 
  -4   6  10       28.81       31.56      6.60 o 
  -3   6  10       44.72       55.77      3.93 o 
  -2   6  10       90.83      121.25      4.83 o 
  -1   6  10      179.79      188.70      6.86 o 
   0   6  10       19.90       14.26      4.34 o 
   1   6  10      161.57      165.91      8.99 o 
   2   6  10       67.76       56.99      9.10 o 
   3   6  10        4.78        3.84      3.71 o 
   4   6  10       26.30       23.56     12.73 o 
   5   6  10      172.28      168.44     17.12 o 
   6   6  10       66.43       65.13     10.59 o 
   7   6  10       17.69        7.37      5.52 o 
   8   6  10       40.77       28.36     16.17 o 
   9   6  10       40.65       23.88     12.77 o 
 -10   7  10        0.69        2.75      6.69 o 
  -9   7  10        0.03        1.49      2.45 o 
  -8   7  10       54.64       61.33      7.55 o 
  -7   7  10       21.69       21.79      7.08 o 
  -6   7  10        0.09        2.25      1.55 o 
  -5   7  10       50.28       52.07      3.81 o 
  -4   7  10       44.85       27.29      6.52 o 
  -3   7  10      142.74      144.95      4.75 o 
  -2   7  10        1.32       -0.19      1.78 o 
  -1   7  10      135.23      118.32      4.89 o 
   0   7  10      135.10      165.49      8.95 o 
   1   7  10       21.87       29.62      7.71 o 
   2   7  10      106.45       85.60     28.98 o 
   3   7  10        2.28        5.42      3.40 o 
   4   7  10       25.64       12.91      7.31 o 
   5   7  10       80.84       70.33      9.96 o 
   6   7  10        0.30        4.26      3.16 o 
   7   7  10       65.51       68.27      7.52 o 
   8   7  10        2.71       -0.09      7.58 o 
  -9   8  10      128.74      162.72      6.71 o 
  -8   8  10       83.25       81.60      6.46 o 
  -7   8  10        0.13        4.08      2.47 o 
  -6   8  10       57.23       60.49      6.41 o 
  -5   8  10       43.30       40.32      8.24 o 
  -4   8  10        2.20        2.08      3.68 o 
  -3   8  10       13.08       13.61      3.52 o 
  -2   8  10       13.61       10.85      4.15 o 
  -1   8  10        3.46        6.36      2.16 o 
   0   8  10        8.21        9.96      3.53 o 
   1   8  10       37.26       38.46     11.67 o 
   2   8  10      314.67      350.29     10.24 o 
   3   8  10        1.25        3.82      3.98 o 
   4   8  10       10.50       11.33      5.93 o 
   5   8  10      109.52      125.71      8.72 o 
   6   8  10        7.17        8.80      5.40 o 
   7   8  10        1.73        6.58      7.59 o 
  -8   9  10        1.43        0.39      2.90 o 
  -7   9  10        2.48        3.02      3.06 o 
  -6   9  10        0.79        2.67      3.06 o 
  -5   9  10        2.80        8.32      3.40 o 
  -4   9  10       24.98       26.21      7.99 o 
  -3   9  10        1.60        1.11      3.00 o 
  -2   9  10        1.78        3.08      2.09 o 
  -1   9  10       39.47       29.35      8.58 o 
   0   9  10       57.58       59.34      5.89 o 
   1   9  10       32.38       31.52     11.23 o 
   2   9  10        8.32        5.85      2.67 o 
   3   9  10        0.14        1.19      2.17 o 
   4   9  10       49.11       43.55     19.43 o 
   5   9  10       22.08       11.85     11.49 o 
  -6  10  10        2.33        2.63      2.95 o 
  -5  10  10       12.09        8.80      4.48 o 
  -4  10  10       21.59       19.72      7.31 o 
  -3  10  10       12.55       10.29      4.08 o 
  -2  10  10       47.76       44.15     13.80 o 
  -1  10  10        2.25        2.14      2.58 o 
   0  10  10       28.60       27.93     10.41 o 
   1  10  10        1.83        2.61      2.46 o 
   2  10  10       24.69       14.24      9.91 o 
   3  10  10       31.03       40.68      8.95 o 
   4  10  10       13.37       11.84      8.09 o 
  -2  11  10        1.06        0.28      3.88 o 
  -1  11  10       85.64      115.90     21.60 o 
   0  11  10        0.02        1.78      2.53 o 
 -12   1  11       56.69       65.03     12.01 o 
 -11   1  11        6.13        8.47      3.53 o 
 -10   1  11       25.48       21.78      5.61 o 
  -9   1  11        3.37        8.07      3.45 o 
  -8   1  11        5.23        3.20      2.71 o 
  -7   1  11      200.20      184.52      6.83 o 
  -6   1  11       19.46       21.18      6.48 o 
  -5   1  11       17.02       12.61      2.90 o 
  -4   1  11      224.22      227.02      6.58 o 
  -3   1  11      861.44      915.86     21.06 o 
  -2   1  11       13.56       13.98      2.34 o 
  -1   1  11     1679.58     1684.94     34.80 o 
   0   1  11        0.62        0.93      0.69 o 
   1   1  11      161.92      144.82      6.97 o 
   2   1  11      137.84      134.62      8.78 o 
   3   1  11       10.18       14.60      5.22 o 
   4   1  11      385.73      416.67     15.96 o 
   5   1  11      148.75      152.38     10.55 o 
   6   1  11      110.45      106.22      8.36 o 
   7   1  11      323.34      307.25     10.80 o 
   8   1  11       43.92       51.46     15.29 o 
   9   1  11       31.51       21.55     10.43 o 
  10   1  11      315.28      372.81     31.29 o 
 -12   2  11        2.49        2.87      2.88 o 
 -11   2  11      162.42      179.40      7.15 o 
 -10   2  11       20.12       18.77      6.12 o 
  -9   2  11        0.09        1.61      2.77 o 
  -8   2  11       21.57       14.29      6.36 o 
  -7   2  11        5.12        2.17      3.10 o 
  -6   2  11      853.07      884.12     25.57 o 
  -5   2  11      995.77     1003.24     16.34 o 
  -4   2  11       92.97      107.26      4.27 o 
  -3   2  11       40.83       37.40      3.08 o 
  -2   2  11      102.27      103.29      6.82 o 
  -1   2  11       34.20       24.65      3.89 o 
   0   2  11      139.78      126.98      4.74 o 
   1   2  11       15.01       11.58      6.26 o 
   2   2  11       51.60       48.84     14.66 o 
   3   2  11      248.12      249.97     11.37 o 
   4   2  11      132.94      132.53      9.33 o 
   5   2  11       31.84       29.73      9.04 o 
   6   2  11       43.25       34.93     14.28 o 
   7   2  11        7.71        5.50      3.99 o 
   8   2  11        4.48        6.66      6.32 o 
   9   2  11       25.31       18.30      8.53 o 
  10   2  11       21.62       28.89     14.91 o 
 -12   3  11       10.44        7.89      3.59 o 
 -11   3  11       10.72        6.01      4.88 o 
 -10   3  11       34.67       24.06     10.73 o 
  -9   3  11       34.41       34.41      8.72 o 
  -8   3  11       63.96       74.93      4.49 o 
  -7   3  11        0.45        1.75      2.75 o 
  -6   3  11      536.00      550.49     12.85 o 
  -5   3  11       96.14       85.13      3.84 o 
  -4   3  11       89.04       93.65      4.94 o 
  -3   3  11      301.04      251.42      7.83 o 
  -2   3  11      128.38      135.43      4.82 o 
  -1   3  11      598.13      587.43     16.92 o 
   0   3  11      460.60      422.21     15.94 o 
   1   3  11        8.17        7.34      4.45 o 
   2   3  11      158.73      151.50     12.32 o 
   3   3  11       10.24        8.95      4.38 o 
   4   3  11        2.87        2.43      3.12 o 
   5   3  11        0.19        1.70      3.91 o 
   6   3  11      210.20      231.65     11.11 o 
   7   3  11       26.92       26.90     10.31 o 
   8   3  11       43.82       28.07     11.38 o 
   9   3  11       84.97       96.44      8.84 o 
 -11   4  11       31.88       29.95     11.78 o 
 -10   4  11       17.95       19.43      5.90 o 
  -9   4  11       31.38       26.68      7.68 o 
  -8   4  11        3.82        4.70      2.83 o 
  -7   4  11       37.86       35.69      7.28 o 
  -6   4  11       62.80       66.68      4.62 o 
  -5   4  11       20.89       15.22      3.82 o 
  -4   4  11      335.77      352.78      8.57 o 
  -3   4  11       10.84        8.49      2.13 o 
  -2   4  11      151.00      149.80      4.81 o 
  -1   4  11        5.87        5.11      2.30 o 
   0   4  11      104.84       75.39      4.10 o 
   1   4  11      584.10      633.48     39.07 o 
   2   4  11        2.15        5.43      3.48 o 
   3   4  11        5.70        8.50      5.29 o 
   4   4  11        8.86        6.54      3.92 o 
   5   4  11        3.01        0.55      2.48 o 
   6   4  11        0.05        1.26      4.18 o 
   7   4  11       46.04       51.22     18.91 o 
   8   4  11        0.15        2.30      4.23 o 
   9   4  11       35.83       27.88     16.17 o 
 -11   5  11        1.38        3.79      2.67 o 
 -10   5  11      138.45      127.55      7.80 o 
  -9   5  11        4.84        8.02      3.67 o 
  -8   5  11       18.21       12.75      4.88 o 
  -7   5  11       13.80        7.74      2.83 o 
  -6   5  11       17.36       14.86      4.09 o 
  -5   5  11       16.06       10.40      3.30 o 
  -4   5  11        4.11        5.86      1.82 o 
  -3   5  11      217.63      211.17      6.04 o 
  -2   5  11       92.39       82.58      4.70 o 
  -1   5  11        0.34       -0.08      2.22 o 
   0   5  11       14.74       16.57      5.75 o 
   1   5  11      211.62      211.98     11.80 o 
   2   5  11       51.09       25.81     12.17 o 
   3   5  11       13.56       11.10      6.18 o 
   4   5  11       51.15       37.48     13.94 o 
   5   5  11      230.32      267.35     11.03 o 
   6   5  11        9.10        7.42      3.97 o 
   7   5  11       25.88       32.73     14.83 o 
   8   5  11        1.61        0.36      2.45 o 
 -10   6  11       13.02        9.32      7.17 o 
  -9   6  11       34.58       44.43      4.79 o 
  -8   6  11        0.81        0.94      1.61 o 
  -7   6  11        1.83        1.56      2.26 o 
  -6   6  11      127.63      116.36      4.58 o 
  -5   6  11      136.61      109.60      4.40 o 
  -4   6  11      144.08      143.34      5.78 o 
  -3   6  11      159.48      198.11      6.17 o 
  -2   6  11       48.51       47.61      4.68 o 
  -1   6  11        0.49        2.00      1.54 o 
   0   6  11        1.24        2.92      2.76 o 
   1   6  11       34.52       40.23      5.03 o 
   2   6  11       18.99       14.58      6.84 o 
   3   6  11      151.21      163.93     12.25 o 
   4   6  11      181.94      162.85      8.13 o 
   5   6  11       39.97       45.36     17.18 o 
   6   6  11        0.38        1.43      3.55 o 
   7   6  11        0.51        2.68      4.61 o 
   8   6  11       14.11       17.46      8.34 o 
  -9   7  11      218.49      253.08     17.10 o 
  -8   7  11        8.57       10.56      5.35 o 
  -7   7  11       75.72       76.00      8.08 o 
  -6   7  11      192.93      193.03      6.87 o 
  -5   7  11        9.86       11.88      4.05 o 
  -4   7  11        0.67        3.59      1.81 o 
  -3   7  11        1.22        1.41      2.14 o 
  -2   7  11        2.05        2.32      2.35 o 
  -1   7  11       16.36       13.12      4.51 o 
   0   7  11      125.16      144.09      6.84 o 
   1   7  11       28.36       30.56      7.54 o 
   2   7  11      163.40      166.17     18.22 o 
   3   7  11       44.10       29.09     11.86 o 
   4   7  11        0.10        4.48      4.17 o 
   5   7  11       27.67       17.91     12.55 o 
   6   7  11      119.02      153.02      9.02 o 
   7   7  11       51.52       20.19     12.02 o 
  -8   8  11       14.73       13.60      6.25 o 
  -7   8  11        2.00        6.30      4.11 o 
  -6   8  11       17.47        9.35      3.79 o 
  -5   8  11        9.65       10.22      4.50 o 
  -4   8  11      165.57      180.91      6.65 o 
  -3   8  11       73.18       78.74      3.97 o 
  -2   8  11       21.85       20.43      9.04 o 
  -1   8  11        4.64        3.83      2.60 o 
   0   8  11        2.41        6.63      2.56 o 
   1   8  11       16.14       20.39      4.75 o 
   2   8  11       22.52       14.51      5.25 o 
   3   8  11        6.22        4.66      2.95 o 
   4   8  11        9.27        4.36      4.05 o 
   5   8  11        2.45        9.24      4.67 o 
   6   8  11       31.87       45.57     36.75 o 
  -7   9  11       39.92       25.90     10.46 o 
  -6   9  11       19.28       13.85      5.53 o 
  -5   9  11       37.47       39.21      5.30 o 
  -4   9  11       35.39       37.58     14.32 o 
  -3   9  11        1.26        3.05      3.21 o 
  -2   9  11       14.59        8.87      4.09 o 
  -1   9  11        1.35        2.07      2.27 o 
   0   9  11       67.41       85.80      6.47 o 
   1   9  11        0.04        2.54      2.82 o 
   2   9  11       40.27       34.58     10.22 o 
   3   9  11        0.41        3.48      2.91 o 
   4   9  11       24.01       13.90      8.16 o 
  -4  10  11       42.54       32.01     13.82 o 
  -3  10  11       40.70       31.11     11.76 o 
  -2  10  11        0.55       -0.38      3.25 o 
  -1  10  11        6.66        5.49      3.02 o 
   0  10  11       29.04       29.29     11.99 o 
   1  10  11        3.79        2.92      4.02 o 
 -12   0  12        8.33        5.25      8.23 o 
 -11   0  12       44.22       30.89     15.32 o 
 -10   0  12       46.10       47.10     20.53 o 
  -9   0  12      290.33      314.38     10.69 o 
  -8   0  12        1.15        5.86      4.06 o 
  -7   0  12       81.13       94.54      9.41 o 
  -6   0  12       79.99       59.59     22.84 o 
  -5   0  12       31.61       38.72     12.89 o 
  -4   0  12      831.99      927.93     28.65 o 
  -3   0  12        6.31        6.96      4.54 o 
  -2   0  12       14.01       21.19     10.02 o 
  -1   0  12     2442.88     2475.44     53.72 o 
   0   0  12        2.04        1.05      5.87 o 
   1   0  12      437.65      441.97     22.23 o 
   2   0  12        7.43        8.14     10.06 o 
   3   0  12        0.45        4.01      7.62 o 
   4   0  12        5.09        2.93      5.67 o 
   5   0  12      498.51      542.76     23.52 o 
   6   0  12      314.10      328.15     17.48 o 
   7   0  12       29.37       21.26     11.06 o 
   8   0  12       15.75       10.15      7.11 o 
   9   0  12       14.12       18.31     10.55 o 
 -11   1  12        2.59        1.32      4.43 o 
 -10   1  12        0.30        2.68      2.98 o 
  -9   1  12       25.96       24.61      8.28 o 
  -8   1  12       64.19       83.30      7.26 o 
  -7   1  12        0.55        5.63      3.23 o 
  -6   1  12       10.52        6.54      2.52 o 
  -5   1  12       66.12       67.44      8.79 o 
  -4   1  12      205.68      212.64      7.93 o 
  -3   1  12        2.42        1.37      2.53 o 
  -2   1  12       19.47       24.78     14.35 o 
  -1   1  12        1.91        5.38      2.18 o 
   0   1  12       11.01        7.28      4.01 o 
   1   1  12       68.29       67.33     19.16 o 
   2   1  12       52.92       52.85      6.89 o 
   3   1  12       49.13       45.11     18.51 o 
   4   1  12       85.27       82.61      8.13 o 
   5   1  12      109.59      132.67     10.97 o 
   6   1  12      157.99      141.56      8.01 o 
   7   1  12        5.00        7.80      4.54 o 
   8   1  12      103.09      112.47     13.33 o 
   9   1  12        0.04        2.08      3.58 o 
 -11   2  12       83.63       93.68      7.19 o 
 -10   2  12        3.99        3.08      2.37 o 
  -9   2  12       16.15       13.82      6.06 o 
  -8   2  12       37.47       33.81     11.47 o 
  -7   2  12       34.32       29.47      8.45 o 
  -6   2  12       52.40       30.74      8.05 o 
  -5   2  12        8.95        6.67      2.50 o 
  -4   2  12       28.48       30.65      3.75 o 
  -3   2  12       13.54       11.56      3.92 o 
  -2   2  12       75.24       74.61      6.00 o 
  -1   2  12      493.12      487.88     12.76 o 
   0   2  12        3.80        3.74      2.40 o 
   1   2  12      102.81      101.90      6.26 o 
   2   2  12      324.50      321.50     14.40 o 
   3   2  12      340.67      331.10     13.20 o 
   4   2  12        0.55        4.20      3.35 o 
   5   2  12       10.98        8.62      5.63 o 
   6   2  12       46.39       30.68     12.72 o 
   7   2  12       47.62       39.92     17.77 o 
   8   2  12       11.65       10.33      5.10 o 
 -11   3  12      104.35      141.35      8.24 o 
 -10   3  12      304.94      346.42     10.38 o 
  -9   3  12        0.60        1.44      3.12 o 
  -8   3  12      129.22      114.21      5.12 o 
  -7   3  12        0.16        3.29      1.92 o 
  -6   3  12        6.50        8.92      3.37 o 
  -5   3  12       34.80       24.97      4.89 o 
  -4   3  12      325.62      330.17      6.74 o 
  -3   3  12      468.73      442.79     10.10 o 
  -2   3  12       32.53       27.59      3.20 o 
  -1   3  12      236.47      251.02     16.99 o 
   0   3  12        0.04       -0.99      1.85 o 
   1   3  12      138.01      145.59      5.57 o 
   2   3  12       27.06       26.68      9.00 o 
   3   3  12       12.67       12.25      5.07 o 
   4   3  12        7.24        1.90      3.60 o 
   5   3  12       26.07       32.19      9.66 o 
   6   3  12       69.23       75.72      8.19 o 
   7   3  12       83.25      105.20     16.83 o 
   8   3  12        4.03        2.98      4.89 o 
 -11   4  12        0.29        4.54      4.56 o 
 -10   4  12        2.80        5.50      4.40 o 
  -9   4  12       91.24      110.32      7.82 o 
  -8   4  12       47.80       36.35     11.97 o 
  -7   4  12       12.93       11.65      3.51 o 
  -6   4  12       52.79       54.59      5.26 o 
  -5   4  12       65.99       90.90      5.50 o 
  -4   4  12      422.60      427.94      9.82 o 
  -3   4  12       79.02      104.43      4.57 o 
  -2   4  12       81.03       83.40      3.83 o 
  -1   4  12      224.04      252.36      7.13 o 
   0   4  12        9.30       10.45      3.89 o 
   1   4  12       24.89       27.59      9.24 o 
   2   4  12        0.00        1.10      5.02 o 
   3   4  12        0.07        3.74      2.92 o 
   4   4  12      100.35       86.86      6.34 o 
   5   4  12       45.05       37.05     15.61 o 
   6   4  12       10.77        8.09      7.03 o 
   7   4  12       39.58       34.76     23.47 o 
   8   4  12       46.59       20.44     10.65 o 
 -10   5  12        5.32        1.45      2.22 o 
  -9   5  12       19.31       15.44      5.41 o 
  -8   5  12       13.19        9.43      4.30 o 
  -7   5  12       18.45       25.15      4.28 o 
  -6   5  12        0.86        1.83      1.55 o 
  -5   5  12        2.51        1.47      1.53 o 
  -4   5  12      149.18      147.66      4.86 o 
  -3   5  12       77.13       63.01      3.66 o 
  -2   5  12       49.70       40.61      4.04 o 
  -1   5  12       87.92       76.66      5.56 o 
   0   5  12        0.52        2.97      2.85 o 
   1   5  12      277.24      282.55      8.80 o 
   2   5  12       24.72       33.57     12.37 o 
   3   5  12        0.41        1.24      4.17 o 
   4   5  12       47.45       40.97     19.16 o 
   5   5  12        0.12        5.48      4.40 o 
   6   5  12        2.19        5.39      4.62 o 
   7   5  12       11.57        6.49      4.62 o 
  -9   6  12      193.41      216.03     17.24 o 
  -8   6  12       29.78       28.79      8.68 o 
  -7   6  12      126.22      161.54      5.86 o 
  -6   6  12      115.75      115.83      7.39 o 
  -5   6  12       10.67        5.79      3.04 o 
  -4   6  12        0.66        7.09      2.14 o 
  -3   6  12       62.92       51.39      4.90 o 
  -2   6  12      494.13      548.19     17.67 o 
  -1   6  12        0.01        1.70      2.20 o 
   0   6  12        0.00        1.58      2.55 o 
   1   6  12        7.38        9.78      3.56 o 
   2   6  12        2.17        1.60      3.46 o 
   3   6  12       50.90       54.08     16.30 o 
   4   6  12       29.68       25.45     12.06 o 
   5   6  12       21.31       21.93      8.21 o 
   6   6  12      105.39      123.80      8.33 o 
  -8   7  12       17.33       12.42      6.00 o 
  -7   7  12       29.65       19.33      9.22 o 
  -6   7  12        5.23        7.65      6.16 o 
  -5   7  12        3.58        2.86      2.29 o 
  -4   7  12        0.66        1.56      1.33 o 
  -3   7  12      159.43      180.89      6.43 o 
  -2   7  12      120.85      145.16      4.73 o 
  -1   7  12      229.72      239.03      6.87 o 
   0   7  12       82.44       92.20      4.77 o 
   1   7  12        0.32        2.60      1.78 o 
   2   7  12        2.09        1.85      2.22 o 
   3   7  12        1.29        2.51      4.31 o 
   4   7  12       13.44        8.02      5.39 o 
   5   7  12        3.80       10.36      7.37 o 
  -7   8  12        9.11        9.04      4.02 o 
  -6   8  12      135.62      140.24      8.94 o 
  -5   8  12       25.61       18.87      9.02 o 
  -4   8  12      190.74      171.18      7.10 o 
  -3   8  12        0.71        2.27      2.21 o 
  -2   8  12        9.74        4.92      1.83 o 
  -1   8  12       23.25       19.64      6.28 o 
   0   8  12       23.89       25.05      8.38 o 
   1   8  12        2.41        4.98      4.85 o 
   2   8  12       99.30      125.10      7.14 o 
   3   8  12        2.24        6.54      6.55 o 
   4   8  12       46.58       25.67     17.03 o 
  -5   9  12        8.01        3.67      3.79 o 
  -4   9  12       53.69       45.29     10.54 o 
  -3   9  12        0.51        1.17      2.83 o 
  -2   9  12       45.55       52.11      5.50 o 
  -1   9  12      193.72      228.43     14.25 o 
   0   9  12       83.87       88.74      6.48 o 
   1   9  12        0.54        3.67      2.97 o 
   2   9  12        8.62       13.75      5.97 o 
 -11   1  13       49.03       80.14     16.43 o 
 -10   1  13        0.30        1.77      3.15 o 
  -9   1  13        0.19       -0.23      3.46 o 
  -8   1  13      113.91      114.27      9.49 o 
  -7   1  13      123.44      149.14      7.60 o 
  -6   1  13       82.55       60.77     17.48 o 
  -5   1  13        2.86        2.54      2.66 o 
  -4   1  13       15.82       15.70      3.86 o 
  -3   1  13        5.18        1.98      3.50 o 
  -2   1  13       11.81        6.85      3.52 o 
  -1   1  13      105.29      110.66     14.25 o 
   0   1  13      247.55      217.44     11.56 o 
   1   1  13      481.43      461.60     15.18 o 
   2   1  13       21.56       18.35      6.70 o 
   3   1  13        9.84        9.00      6.44 o 
   4   1  13       16.45       17.63      7.10 o 
   5   1  13       50.96       42.41     20.77 o 
   6   1  13       39.76       32.18     17.42 o 
   7   1  13        2.87        6.95      3.82 o 
 -10   2  13       14.06       17.35      7.46 o 
  -9   2  13       53.71       54.40      7.62 o 
  -8   2  13        9.61       13.90      5.29 o 
  -7   2  13       54.27       60.37     16.41 o 
  -6   2  13        0.03        3.65      3.08 o 
  -5   2  13        7.22        5.18      3.70 o 
  -4   2  13       16.99       13.24      4.76 o 
  -3   2  13      154.65      154.25      8.11 o 
  -2   2  13       36.49       32.16     10.27 o 
  -1   2  13      211.92      205.31     11.56 o 
   0   2  13       22.69       13.82      6.34 o 
   1   2  13      180.56      184.90     18.38 o 
   2   2  13       80.28       72.22      9.28 o 
   3   2  13       27.16       37.61     13.49 o 
   4   2  13       16.91       22.29     11.68 o 
   5   2  13        0.11        2.44      3.94 o 
   6   2  13        1.87        7.98      4.80 o 
   7   2  13       13.91       10.63      7.54 o 
 -10   3  13       11.82        8.34      3.88 o 
  -9   3  13        2.53        2.59      2.57 o 
  -8   3  13        3.84        4.15      3.11 o 
  -7   3  13        8.91        7.05      3.28 o 
  -6   3  13        8.19        8.66      4.09 o 
  -5   3  13        8.95        7.22      3.36 o 
  -4   3  13       11.24        1.81      3.07 o 
  -3   3  13        3.46        6.72      2.62 o 
  -2   3  13       76.23       72.90      6.48 o 
  -1   3  13       14.83       21.00      8.88 o 
   0   3  13      102.03       92.43      4.71 o 
   1   3  13       51.45       60.38      4.36 o 
   2   3  13       73.35       58.68     18.04 o 
   3   3  13      146.93      178.28      9.49 o 
   4   3  13        1.69        2.62      3.94 o 
   5   3  13      107.01      112.41      8.75 o 
   6   3  13        2.83        4.27      3.16 o 
   7   3  13       75.83       95.06      9.11 o 
  -9   4  13        0.01        1.56      3.39 o 
  -8   4  13       39.64       33.59     16.03 o 
  -7   4  13       88.30       99.00      6.94 o 
  -6   4  13       59.58       68.55      8.00 o 
  -5   4  13      149.96      171.73      7.62 o 
  -4   4  13       51.40       31.09      8.27 o 
  -3   4  13       25.82       21.69      3.96 o 
  -2   4  13        2.35       -1.42      1.93 o 
  -1   4  13        7.77        8.05      4.04 o 
   0   4  13      117.08      128.78      5.66 o 
   1   4  13      150.47      127.16      6.30 o 
   2   4  13        0.96        2.42      5.64 o 
   3   4  13       11.93        9.24      6.67 o 
   4   4  13       33.44       33.44     14.37 o 
   5   4  13      107.27       92.56      7.32 o 
   6   4  13        4.39        1.09      2.80 o 
  -9   5  13        7.59        6.09      3.09 o 
  -8   5  13       39.05       27.61     12.00 o 
  -7   5  13      156.91      169.69      7.97 o 
  -6   5  13      140.75      132.23      5.13 o 
  -5   5  13      127.96      132.65      5.13 o 
  -4   5  13      292.40      285.99      6.78 o 
  -3   5  13       17.68        9.87      4.00 o 
  -2   5  13       43.63       52.10      6.65 o 
  -1   5  13       82.45       85.67      6.24 o 
   0   5  13       32.42       42.43      4.14 o 
   1   5  13      138.91      129.01      6.74 o 
   2   5  13        8.19        8.78      4.40 o 
   3   5  13        6.91       12.21      5.18 o 
   4   5  13       83.16       69.09      7.38 o 
   5   5  13        1.22        2.97      3.01 o 
   6   5  13        2.06        0.26      4.61 o 
  -8   6  13       57.60       51.03      6.13 o 
  -7   6  13        2.91        2.20      2.13 o 
  -6   6  13       16.40       16.39      7.86 o 
  -5   6  13       13.37        6.83      2.99 o 
  -4   6  13       17.35       12.45      4.37 o 
  -3   6  13       21.11       15.57      4.24 o 
  -2   6  13      111.19      118.66      4.48 o 
  -1   6  13       88.06       88.03      4.40 o 
   0   6  13       18.38       13.45      4.10 o 
   1   6  13       11.67       10.56      4.90 o 
   2   6  13       67.11       79.33      5.40 o 
   3   6  13        0.10        2.24      3.86 o 
   4   6  13       20.79       29.20     13.04 o 
   5   6  13        0.02        1.07      4.30 o 
  -7   7  13        1.15        2.22      1.87 o 
  -6   7  13        9.38        7.63      3.60 o 
  -5   7  13        9.07        5.92      3.44 o 
  -4   7  13       74.58       71.67      5.56 o 
  -3   7  13        5.77        3.94      2.39 o 
  -2   7  13        1.65        2.71      2.44 o 
  -1   7  13       29.33       24.11      7.73 o 
   0   7  13        6.33        4.87      3.90 o 
   1   7  13      176.56      239.04     16.90 o 
   2   7  13        2.84       -0.05      4.10 o 
   3   7  13       54.13       49.51     11.38 o 
   4   7  13       18.41       23.86     14.62 o 
  -5   8  13        3.82        3.11      2.85 o 
  -4   8  13        6.14        0.95      2.62 o 
  -3   8  13       10.42        5.13      2.90 o 
  -2   8  13      102.31      105.60     10.37 o 
  -1   8  13        0.05        2.38      2.70 o 
   0   8  13       82.72       77.55      5.30 o 
   1   8  13       20.82       33.85      5.13 o 
   2   8  13        0.86        4.95      2.56 o 
  -9   0  14      188.61      221.27     14.26 o 
  -8   0  14       20.50       24.85     10.99 o 
  -7   0  14      206.16      216.13      9.77 o 
  -6   0  14      165.24      190.57     10.44 o 
  -5   0  14        6.86       14.40      7.58 o 
  -4   0  14       10.38        3.23      3.19 o 
  -3   0  14        2.12        3.59      3.95 o 
  -2   0  14      266.36      302.02     29.37 o 
  -1   0  14       95.74       95.11      9.64 o 
   0   0  14       24.41       22.41     10.94 o 
   1   0  14        0.07        3.58      6.57 o 
   2   0  14        3.53        5.84      5.00 o 
   3   0  14       76.34       99.08      9.84 o 
   4   0  14      215.72      199.18     14.44 o 
   5   0  14        2.04        4.24      8.09 o 
   6   0  14        6.87        4.23      4.60 o 
  -9   1  14       99.08      124.58      7.60 o 
  -8   1  14        0.94        3.56      2.57 o 
  -7   1  14        4.42        3.30      2.48 o 
  -6   1  14       53.65       41.90     13.45 o 
  -5   1  14        4.05        7.92      3.16 o 
  -4   1  14       12.27       12.79      4.36 o 
  -3   1  14       11.50        9.85      4.08 o 
  -2   1  14        1.57       -1.38      3.65 o 
  -1   1  14       39.33       39.88     14.71 o 
   0   1  14       38.92       24.80      7.57 o 
   1   1  14       58.95       59.35      6.26 o 
   2   1  14      177.06      174.36     12.58 o 
   3   1  14       85.40       78.63     10.89 o 
   4   1  14        0.04       -0.21      4.47 o 
   5   1  14        0.56        0.28      3.57 o 
   6   1  14       42.74       48.47     24.14 o 
  -9   2  14       10.00       12.61      6.52 o 
  -8   2  14      118.03      148.87      9.71 o 
  -7   2  14       26.29       34.43     14.05 o 
  -6   2  14       72.81       90.25      5.41 o 
  -5   2  14       30.55       28.67      9.24 o 
  -4   2  14       24.63       31.46      5.39 o 
  -3   2  14        0.18        2.00      2.53 o 
  -2   2  14       35.40       24.42     13.91 o 
  -1   2  14        0.65        4.23      3.85 o 
   0   2  14      113.77      126.44     10.35 o 
   1   2  14       81.67       76.53      7.02 o 
   2   2  14       19.58       21.20      8.82 o 
   3   2  14        0.27        3.55      3.49 o 
   4   2  14       19.06       25.31     14.50 o 
   5   2  14       12.31        8.94      6.68 o 
   6   2  14        2.72        4.60      4.77 o 
  -9   3  14       24.54       21.07     11.59 o 
  -8   3  14       81.28       92.24      8.15 o 
  -7   3  14       71.94       68.06      5.70 o 
  -6   3  14       73.26       72.91      6.95 o 
  -5   3  14        7.97        5.41      3.04 o 
  -4   3  14      146.24      153.22      7.88 o 
  -3   3  14      176.24      182.57      6.74 o 
  -2   3  14      119.77      125.74      6.69 o 
  -1   3  14       10.06       10.98      5.67 o 
   0   3  14      129.05      129.97      9.35 o 
   1   3  14       63.57       53.56     23.57 o 
   2   3  14      211.41      195.21     12.01 o 
   3   3  14       87.35       82.14      7.00 o 
   4   3  14        0.14        2.09      3.58 o 
   5   3  14       95.89      108.99      7.75 o 
  -8   4  14       37.90       33.28     11.44 o 
  -7   4  14       39.01       26.45      9.26 o 
  -6   4  14       10.67       11.06      4.68 o 
  -5   4  14        2.51        1.82      2.52 o 
  -4   4  14       24.29       15.90      6.72 o 
  -3   4  14        4.41        6.33      3.92 o 
  -2   4  14       11.58        9.08      3.47 o 
  -1   4  14       38.51       24.97     10.31 o 
   0   4  14       29.29       20.11      8.49 o 
   1   4  14      122.72      124.94      9.98 o 
   2   4  14       27.30       22.66     10.08 o 
   3   4  14       31.95       22.33     14.18 o 
   4   4  14       64.44       61.05      8.06 o 
   5   4  14        0.13        1.98      4.39 o 
  -7   5  14       80.83       90.89      9.88 o 
  -6   5  14       19.49       20.09      6.81 o 
  -5   5  14        0.00        3.00      2.85 o 
  -4   5  14       15.72       10.64      4.48 o 
  -3   5  14       10.42        7.73      2.96 o 
  -2   5  14       26.72       25.96     11.40 o 
  -1   5  14       51.61       37.69     17.11 o 
   0   5  14        1.63        1.11      4.68 o 
   1   5  14        4.42        3.30      4.08 o 
   2   5  14        8.10        4.82      4.86 o 
   3   5  14        0.02        2.82      4.02 o 
   4   5  14       18.71       16.52     16.96 o 
  -6   6  14        8.95        4.83      2.94 o 
  -5   6  14        9.03        8.75      5.18 o 
  -4   6  14        3.51        4.52      2.28 o 
  -3   6  14      277.46      289.94      9.16 o 
  -2   6  14       69.63       54.55      6.46 o 
  -1   6  14        2.24        3.13      3.62 o 
   0   6  14      146.66      135.92      5.96 o 
   1   6  14      147.43      157.57      6.60 o 
   2   6  14       53.49       30.48     14.80 o 
   3   6  14       91.54      111.57      5.83 o 
  -4   7  14       27.02       32.85     22.18 o 
  -3   7  14      181.27      191.18      9.20 o 
  -2   7  14       11.58        6.13      2.50 o 
  -1   7  14        7.91        5.98      3.50 o 
   0   7  14        0.04        1.71      2.69 o 
   1   7  14        0.02        2.31      2.41 o 
  -8   1  15       38.53       29.29      9.59 o 
  -7   1  15       18.31       12.34      6.15 o 
  -6   1  15      124.21      147.07      7.98 o 
  -5   1  15       93.48       97.66      5.76 o 
  -4   1  15      121.42      128.06      7.92 o 
  -3   1  15       16.34       19.51      5.90 o 
  -2   1  15        1.66        5.09      3.45 o 
  -1   1  15       32.96       32.36     13.38 o 
   0   1  15        8.76        5.09      4.11 o 
   1   1  15        0.25        4.55      3.71 o 
   2   1  15       11.70       13.68      6.75 o 
   3   1  15       14.58       15.03      9.98 o 
   4   1  15      246.53      317.35     15.13 o 
  -7   2  15       17.92        9.47      4.87 o 
  -6   2  15        2.15        3.14      2.55 o 
  -5   2  15       30.22       32.77     11.00 o 
  -4   2  15      149.19      162.40      7.21 o 
  -3   2  15        2.81        2.50      2.52 o 
  -2   2  15       12.78        7.22      3.82 o 
  -1   2  15       20.65       18.53     11.37 o 
   0   2  15       67.71       67.23      6.59 o 
   1   2  15        0.29        1.59      5.02 o 
   2   2  15        1.06        2.28      2.68 o 
   3   2  15        3.91        1.79      5.58 o 
   4   2  15       18.88       14.21      9.53 o 
  -7   3  15       23.07       17.52      6.91 o 
  -6   3  15        2.26        3.16      3.24 o 
  -5   3  15      116.21      130.22      7.62 o 
  -4   3  15        3.48        4.46      3.37 o 
  -3   3  15       20.77       14.07      6.58 o 
  -2   3  15       13.96       16.10      6.61 o 
  -1   3  15        3.04       10.07      8.80 o 
   0   3  15       14.26        8.19      5.93 o 
   1   3  15        4.35        8.98      5.86 o 
   2   3  15      244.42      245.71     10.57 o 
   3   3  15       45.20       42.64     17.46 o 
  -6   4  15        2.07        2.54      3.00 o 
  -5   4  15        0.17        2.60      2.57 o 
  -4   4  15        2.88        6.28      3.88 o 
  -3   4  15       30.83       32.07     11.36 o 
  -2   4  15        0.47        2.77      2.42 o 
  -1   4  15       56.37       41.90     17.96 o 
   0   4  15       17.18       16.41      9.58 o 
   1   4  15        3.78        5.11      4.93 o 
   2   4  15       30.51       13.50     11.50 o 
   3   4  15        4.68        4.23      5.02 o 
  -5   5  15       16.87        8.50      4.94 o 
  -4   5  15       28.19       37.52     12.04 o 
  -3   5  15        4.50        4.47      3.99 o 
  -2   5  15       23.85       24.57      8.75 o 
  -1   5  15       87.64       66.30     19.69 o 
   0   5  15        1.00        1.70      3.60 o 
   1   5  15        1.79        4.00      4.14 o 
  -6   0  16      125.56      150.72     11.06 o 
  -5   0  16        0.95        3.06      3.04 o 
  -4   0  16      100.91      113.43     10.48 o 
  -3   0  16       90.21      122.15     13.82 o 
  -2   0  16       41.38       18.00     14.10 o 
  -1   0  16       67.74       59.74      8.22 o 
   0   0  16        0.65        4.51      3.51 o 
   1   0  16       14.26        2.13      4.76 o 
   2   0  16       30.70       26.00     25.66 o 
  -5   1  16       27.73       33.82      7.13 o 
  -4   1  16        7.14        3.08      3.15 o 
  -3   1  16        0.45       -0.25      3.66 o 
  -2   1  16       29.00       18.25      7.31 o 
  -1   1  16        3.48        4.69      5.43 o 
   0   1  16        0.79        2.18      2.57 o 
   1   1  16       34.21       57.39     13.94 o 
   2   1  16        4.15        8.98      4.66 o 
  -5   2  16      166.17      189.59      7.76 o 
  -4   2  16       33.89       36.66      6.29 o 
  -3   2  16        7.90        5.62      3.09 o 
  -2   2  16       34.28       38.11     16.83 o 
  -1   2  16        1.29        3.15      2.66 o 
   0   2  16       45.17       25.77     14.94 o 
   1   2  16        7.38        5.93      4.64 o 
  -4   3  16       38.58       32.07     13.42 o 
  -3   3  16       76.35       75.63      9.68 o 
  -2   3  16        1.40        2.40      2.36 o 
  -1   3  16       25.93       19.69      9.75 o 
   0   3  16       10.12       11.88      6.61 o 
                                                 
